# Supplementary material for: Global Features of Gene Expression on the Proteome and Transcriptome Levels in S. coelicolor during Germination
Source: PLoS One. 2013 Sep 9;8(9):e72842. doi: 10.1371/journal.pone.0072842 (PMC3767685; doi:10.1371/journal.pone.0072842)
Supplement: Table S1 — Genes with highly correlated scores (Pearson correlation > = 0.95) of Sypro Ruby stained proteins (PC2) and mRNA (PC1). (XLSX) [file pone.0072842.s003.xlsx]

## Sheet: Sheet1
Supplementary Table 1.
Genes with highly correlated scores (Pearson correlation >=0.95) of Sypro ruby stained proteins (PC2) and mRNA (PC1)
SCO	protein name	Sanger database x00	Sanger database xx0	Sanger database xxx
919	'hypothetical protein'	'Unknown function'	'Unknown function'	'Unknown function'
2077	'hypothetical protein'	'Unknown function'	'Unknown function'	'Unknown function'
2127	'hypothetical protein'	'Unknown function'	'Unknown function'	'Unknown function'
2168	'hypothetical protein'	'Unknown function'	'Unknown function'	'Unknown function'
2634	'hypothetical protein'	'Unknown function'	'Unknown function'	'Unknown function'
3412	'hypothetical protein'	'Unknown function'	'Unknown function'	'Unknown function'
4252	'hypothetical protein'	'Unknown function'	'Unknown function'	'Unknown function'
4253	'hypothetical protein'	'Unknown function'	'Unknown function'	'Unknown function'
5490	'hypothetical protein'	'Unknown function'	'Unknown function'	'Unknown function'
5759	'hypothetical protein'	'Unknown function'	'Unknown function'	'Unknown function'
5806	'hypothetical protein'	'Unknown function'	'Unknown function'	'Unknown function'
6650	'hypothetical protein'	'Unknown function'	'Unknown function'	'Unknown function'
6983	'hypothetical protein'	'Unknown function'	'Unknown function'	'Unknown function'
7072	'hypothetical protein'	'Unknown function'	'Unknown function'	'Unknown function'
4296	'chaperonin GroEL'	'Cell prcesses'	'Chaperones'	'Chaperones'
4761	'co-chaperonin GroES'	'Cell prcesses'	'Chaperones'	'Chaperones'
3053	'esterase'	'Cell prcesses'	'Protection responses'	'Detoxification'
4277	'tellurium resistance protein'	'Cell prcesses'	'Protection responses'	'Detoxification'
1965	'export associated protein'	'Cell prcesses'	'Transport/binding proteins'	'Transport/binding proteins'
3958	'ABC transporter ATP-binding protein'	'Cell prcesses'	'Transport/binding proteins'	'Transport/binding proteins'
2008	'branched-chain amino acid ABC transporter substrate-binding protein'	'Cell prcesses'	'Transport/binding proteins'	'Amino acids and amines'
4411	'calcium binding protein'	'Cell prcesses'	'Transport/binding proteins'	'Cations'
2620	'trigger factor'	'Cell prcesses'	'Cell division'	'Cell division'
3487	'hydrolase'	'Macromolecule metabolism'	'Macromolecule degradation'	'Degradation of polysaccharides'
1643	'20S proteasome alpha-subunit'	'Macromolecule metabolism'	'Macromolecule degradation'	'Degradation of proteins, peptides, glycoproteins'
6736	'metallopeptidase'	'Macromolecule metabolism'	'Macromolecule degradation'	'Degradation of proteins, peptides, glycoproteins'
7510	'peptidyl-prolyl cis-trans isomerase'	'Macromolecule metabolism'	'Macromolecule synthesis, modification'	'Proteins - translation and modification'
4729	'DNA-directed RNA polymerase subunit alpha'	'Macromolecule metabolism'	'Macromolecule synthesis, modification'	'RNA synthesis, modification, DNA transcription'
1639	'peptidyl-prolyl cis-trans isomerase'	'Macromolecule metabolism'	'Macromolecule synthesis, modification'	'Protein modification'
5419	'thioredoxin'	'Metabolism of small molecules'	'Biosynthesis of cofactors,carriers'	'Thioredoxin, glutaredoxin, glutathione'
2612	'nucleoside diphosphate kinase'	'Metabolism of small molecules'	'Central intermediary metabolism'	'Nucleotide interconversions'
5420	'cholesterol esterase'	'Metabolism of small molecules'	'Degradation of small molecules'	'Fatty acids'
4809	'succinyl-CoA synthetase subunit alpha'	'Metabolism of small molecules'	'Energy metabolism, carbon'	'TCAcycle'
4584	'hypothetical protein'	'Cell envelope'	'Periplasmic/exported/lipoproteins'	' Gram +ve membrane'
1860	'hypothetical protein'	'Cell envelope'	'Periplasmic/exported/lipoproteins'	'Gram +ve exported/lipoprotein'
4885	'lipoprotein'	'Cell envelope'	'Periplasmic/exported/lipoproteins'	'Gram +ve exported/lipoprotein'
6963	'lipoprotein'	'Cell envelope'	'Periplasmic/exported/lipoproteins'	'Gram +ve exported/lipoprotein'
7434	'lipoprotein'	'Cell envelope'	'Periplasmic/exported/lipoproteins'	'Gram +ve exported/lipoprotein'
7657	'hypothetical protein'	'Cell envelope'	'Periplasmic/exported/lipoproteins'	'Gram +ve exported/lipoprotein'
1998	'30S ribosomal protein S1'	'Cell envelope'	'Ribosome constituents'	'Ribosomal proteins - synthesis, modification'
3906	'30S ribosomal protein S6'	'Cell envelope'	'Ribosome constituents'	'Ribosomal proteins - synthesis, modification'
4653	'50S ribosomal protein L7/L12'	'Cell envelope'	'Ribosome constituents'	'Ribosomal proteins - synthesis, modification'
1801	'two component response regulator'	'Regulation'	'Two component system'	'Response regulator'
3013	'two-component system response regulator'	'Regulation'	'Two component system'	'Response regulator'
5862	'two-component regulator CutR'	'Regulation'	'Two component system'	'Response regulator'
3549	'anti-sigma factor antagonist'	'Regulation'	'RNApolymerase core enzyme binding'	'anti sigma factor antagonisst'
5100	'GntR family transcriptional regulator'	'Regulation'	' Defined families'	'GntR'
4026	'ATP binding protein'	'Not classified'	'Notclassified'	'Notclassified (included putative assignments)'
5249	'nucleotide-binding protein'	'Not classified'	'Notclassified'	'Notclassified (included putative assignments)'
5508	'oxidoreductase'	'Not classified'	'Notclassified'	'Notclassified (included putative assignments)'
6551	'oxidoreductase'	'Not classified'	'Notclassified'	'Notclassified (included putative assignments)'
