# Supplementary material for: Global Features of Gene Expression on the Proteome and Transcriptome Levels in S. coelicolor during Germination
Source: PLoS One. 2013 Sep 9;8(9):e72842. doi: 10.1371/journal.pone.0072842 (PMC3767685; doi:10.1371/journal.pone.0072842)
Supplement: Table S2 — Genes that have an expression profile that is correlated with PC1. (XLSX) [file pone.0072842.s004.xlsx]

## Sheet: Sheet1
Supplementary table 2
Genes with expression profile correlated with PC1
SCO	protein name	Sanger database x00	Sanger database xx0	Sanger database xxx	corr	p
2460	'hypothetical protein'	'Unknown function'	'Unknown function'	'Unknown function'	0.972527	0
2185	'hypothetical protein'	'Unknown function'	'Unknown function'	'Unknown function'	0.961538	0
5151	'hypothetical protein'	'Unknown function'	'Unknown function'	'Unknown function'	0.961538	0
5397	'large Ala/Glu-rich protein'	'Unknown function'	'Unknown function'	'Unknown function'	0.961538	0
6019	'hypothetical protein'	'Unknown function'	'Unknown function'	'Unknown function'	0.961538	0
3960	'hypothetical protein'	'Unknown function'	'Unknown function'	'Unknown function'	0.956044	0
1637	'hypothetical protein'	'Unknown function'	'Unknown function'	'Unknown function'	0.950549	0
3875	'hypothetical protein'	'Unknown function'	'Unknown function'	'Unknown function'	0.950549	0
5203	'hypothetical protein'	'Unknown function'	'Unknown function'	'Unknown function'	0.950549	0
5752	'hypothetical protein'	'Unknown function'	'Unknown function'	'Unknown function'	0.950549	0
2592	'transferase'	'Unknown function'	'Unknown function'	'Unknown function'	0.93956	0
4028	'hypothetical protein'	'Unknown function'	'Unknown function'	'Unknown function'	0.928571	0
4687	'hypothetical protein'	'Unknown function'	'Unknown function'	'Unknown function'	0.928571	0
5867	'hypothetical protein'	'Unknown function'	'Unknown function'	'Unknown function'	0.928571	0
3094	'hypothetical protein'	'Unknown function'	'Unknown function'	'Unknown function'	0.923077	0
1653	'hypothetical protein'	'Unknown function'	'Unknown function'	'Unknown function'	0.917582	0
3065	'hypothetical protein'	'Unknown function'	'Unknown function'	'Unknown function'	0.917582	0
5557	'hypothetical protein'	'Unknown function'	'Unknown function'	'Unknown function'	0.917582	0
5649	'hypothetical protein'	'Unknown function'	'Unknown function'	'Unknown function'	0.917582	0
2129	'hypothetical protein'	'Unknown function'	'Unknown function'	'Unknown function'	0.912088	0
2888	'hypothetical protein'	'Unknown function'	'Unknown function'	'Unknown function'	0.912088	0
3784	'hypothetical protein'	'Unknown function'	'Unknown function'	'Unknown function'	0.912088	0
3974	'hypothetical protein'	'Unknown function'	'Unknown function'	'Unknown function'	0.912088	0
7713	'hypothetical protein'	'Unknown function'	'Unknown function'	'Unknown function'	0.912088	0
3380	'pantothenate kinase'	'Unknown function'	'Unknown function'	'Unknown function'	0.906593	0
3419	'hypothetical protein'	'Unknown function'	'Unknown function'	'Unknown function'	0.906593	0
4636	'hypothetical protein'	'Unknown function'	'Unknown function'	'Unknown function'	0.906593	0
5290	'hypothetical protein'	'Unknown function'	'Unknown function'	'Unknown function'	0.906593	0
7731	'hypothetical protein'	'Unknown function'	'Unknown function'	'Unknown function'	0.906593	0
3627	'hypothetical protein'	'Unknown function'	'Unknown function'	'Unknown function'	0.901099	0
3581	'hypothetical protein'	'Unknown function'	'Unknown function'	'Unknown function'	0.895604	0
4494	'hypothetical protein'	'Unknown function'	'Unknown function'	'Unknown function'	0.895604	0
4550	'hypothetical protein'	'Unknown function'	'Unknown function'	'Unknown function'	0.895604	0
1383	'hypothetical protein'	'Unknown function'	'Unknown function'	'Unknown function'	0.89011	0
2376	'hypothetical protein'	'Unknown function'	'Unknown function'	'Unknown function'	0.89011	0
2667	'hypothetical protein'	'Unknown function'	'Unknown function'	'Unknown function'	0.89011	0
3897	'hypothetical protein'	'Unknown function'	'Unknown function'	'Unknown function'	0.89011	0
5362	'hypothetical protein'	'Unknown function'	'Unknown function'	'Unknown function'	0.89011	0
1601	'hypothetical protein'	'Unknown function'	'Unknown function'	'Unknown function'	0.884615	0
2224	'hypothetical protein'	'Unknown function'	'Unknown function'	'Unknown function'	0.884615	0
2941	'hypothetical protein'	'Unknown function'	'Unknown function'	'Unknown function'	0.884615	0
3840	'hypothetical protein'	'Unknown function'	'Unknown function'	'Unknown function'	0.884615	0
1406	'hypothetical protein'	'Unknown function'	'Unknown function'	'Unknown function'	0.879121	1.9007e-05
1500	'Holliday junction resolvase-like protein'	'Unknown function'	'Unknown function'	'Unknown function'	0.879121	1.9007e-05
1791	'hypothetical protein'	'Unknown function'	'Unknown function'	'Unknown function'	0.879121	1.9007e-05
2466	'hypothetical protein'	'Unknown function'	'Unknown function'	'Unknown function'	0.879121	1.9007e-05
2557	'hypothetical protein'	'Unknown function'	'Unknown function'	'Unknown function'	0.879121	1.9007e-05
4637	'hypothetical protein'	'Unknown function'	'Unknown function'	'Unknown function'	0.879121	1.9007e-05
5381	'hypothetical protein'	'Unknown function'	'Unknown function'	'Unknown function'	0.879121	1.9007e-05
5388	'hypothetical protein'	'Unknown function'	'Unknown function'	'Unknown function'	0.879121	1.9007e-05
2057	'hypothetical protein'	'Unknown function'	'Unknown function'	'Unknown function'	0.873626	6.81738e-05
3893	'hypothetical protein'	'Unknown function'	'Unknown function'	'Unknown function'	0.873626	6.81738e-05
4551	'hypothetical protein'	'Unknown function'	'Unknown function'	'Unknown function'	0.873626	6.81738e-05
6617	'hypothetical protein'	'Unknown function'	'Unknown function'	'Unknown function'	0.873626	6.81738e-05
7102	'hypothetical protein'	'Unknown function'	'Unknown function'	'Unknown function'	0.873626	6.81738e-05
7326	'hypothetical protein'	'Unknown function'	'Unknown function'	'Unknown function'	0.873626	6.81738e-05
3041	'hypothetical protein'	'Unknown function'	'Unknown function'	'Unknown function'	0.868132	0.000124577
3353	'hypothetical protein'	'Unknown function'	'Unknown function'	'Unknown function'	0.868132	0.000124577
640	'hypothetical protein'	'Unknown function'	'Unknown function'	'Unknown function'	0.862637	0.000188832
2893	'hypothetical protein'	'Unknown function'	'Unknown function'	'Unknown function'	0.862637	0.000188832
3309	'hypothetical protein'	'Unknown function'	'Unknown function'	'Unknown function'	0.862637	0.000188832
3839	'hypothetical protein'	'Unknown function'	'Unknown function'	'Unknown function'	0.862637	0.000188832
7320	'hypothetical protein'	'Unknown function'	'Unknown function'	'Unknown function'	0.862637	0.000188832
6340	'hypothetical protein'	'Unknown function'	'Unknown function'	'Unknown function'	0.857143	0.000261586
480	'hypothetical protein'	'Unknown function'	'Unknown function'	'Unknown function'	0.851648	0.00034352
2300	'hypothetical protein'	'Unknown function'	'Unknown function'	'Unknown function'	0.851648	0.00034352
5696	'4-hydroxy-3-methylbut-2-en-1-yl diphosphate synthase'	'Unknown function'	'Unknown function'	'Unknown function'	0.851648	0.00034352
6482	'hypothetical protein'	'Unknown function'	'Unknown function'	'Unknown function'	0.851648	0.00034352
1511	'hypothetical protein'	'Unknown function'	'Unknown function'	'Unknown function'	0.846154	0.000435351
1799	'hypothetical protein'	'Unknown function'	'Unknown function'	'Unknown function'	0.846154	0.000435351
4173	'hypothetical protein'	'Unknown function'	'Unknown function'	'Unknown function'	0.846154	0.000435351
4614	'nucleotide-binding protein'	'Unknown function'	'Unknown function'	'Unknown function'	0.846154	0.000435351
6042	'hypothetical protein'	'Unknown function'	'Unknown function'	'Unknown function'	0.846154	0.000435351
1635	'hypothetical protein'	'Unknown function'	'Unknown function'	'Unknown function'	0.840659	0.000537831
1949	'hypothetical protein'	'Unknown function'	'Unknown function'	'Unknown function'	0.840659	0.000537831
4179	'hypothetical protein'	'Unknown function'	'Unknown function'	'Unknown function'	0.840659	0.000537831
4402	'hypothetical protein'	'Unknown function'	'Unknown function'	'Unknown function'	0.840659	0.000537831
4506	'hypothetical protein'	'Unknown function'	'Unknown function'	'Unknown function'	0.840659	0.000537831
4923	'hypothetical protein'	'Unknown function'	'Unknown function'	'Unknown function'	0.840659	0.000537831
5126	'hypothetical protein'	'Unknown function'	'Unknown function'	'Unknown function'	0.840659	0.000537831
1636	'hypothetical protein'	'Unknown function'	'Unknown function'	'Unknown function'	0.835165	0.000651748
2593	'hypothetical protein'	'Unknown function'	'Unknown function'	'Unknown function'	0.835165	0.000651748
3913	'hypothetical protein'	'Unknown function'	'Unknown function'	'Unknown function'	0.835165	0.000651748
5211	'hypothetical protein'	'Unknown function'	'Unknown function'	'Unknown function'	0.835165	0.000651748
6083	'hypothetical protein'	'Unknown function'	'Unknown function'	'Unknown function'	0.835165	0.000651748
6960	'hypothetical protein'	'Unknown function'	'Unknown function'	'Unknown function'	0.835165	0.000651748
908	'hypothetical protein'	'Unknown function'	'Unknown function'	'Unknown function'	0.82967	0.000777927
1677	'hypothetical protein'	'Unknown function'	'Unknown function'	'Unknown function'	0.82967	0.000777927
2122	'hypothetical protein'	'Unknown function'	'Unknown function'	'Unknown function'	0.82967	0.000777927
2552	'16S ribosomal RNA methyltransferase RsmE'	'Unknown function'	'Unknown function'	'Unknown function'	0.82967	0.000777927
3364	'hypothetical protein'	'Unknown function'	'Unknown function'	'Unknown function'	0.82967	0.000777927
5158	'hypothetical protein'	'Unknown function'	'Unknown function'	'Unknown function'	0.82967	0.000777927
5464	'hypothetical protein'	'Unknown function'	'Unknown function'	'Unknown function'	0.82967	0.000777927
5938	'hypothetical protein'	'Unknown function'	'Unknown function'	'Unknown function'	0.82967	0.000777927
7480	'hypothetical protein'	'Unknown function'	'Unknown function'	'Unknown function'	0.82967	0.000777927
1790	'hypothetical protein'	'Unknown function'	'Unknown function'	'Unknown function'	0.824176	0.000917231
2386	'hypothetical protein'	'Unknown function'	'Unknown function'	'Unknown function'	0.824176	0.000917231
3150	'hypothetical protein'	'Unknown function'	'Unknown function'	'Unknown function'	0.824176	0.000917231
5844	'hypothetical protein'	'Unknown function'	'Unknown function'	'Unknown function'	0.824176	0.000917231
1870	'hypothetical protein'	'Unknown function'	'Unknown function'	'Unknown function'	0.818681	0.00107056
3155	'hypothetical protein'	'Unknown function'	'Unknown function'	'Unknown function'	0.818681	0.00107056
5284	'hypothetical protein'	'Unknown function'	'Unknown function'	'Unknown function'	0.818681	0.00107056
6216	'hypothetical protein'	'Unknown function'	'Unknown function'	'Unknown function'	0.818681	0.00107056
1512	'hypothetical protein'	'Unknown function'	'Unknown function'	'Unknown function'	0.813187	0.00123886
1602	'hypothetical protein'	'Unknown function'	'Unknown function'	'Unknown function'	0.813187	0.00123886
2092	'S-adenosyl-methyltransferase MraW'	'Unknown function'	'Unknown function'	'Unknown function'	0.813187	0.00123886
3384	'hypothetical protein'	'Unknown function'	'Unknown function'	'Unknown function'	0.813187	0.00123886
5474	'hypothetical protein'	'Unknown function'	'Unknown function'	'Unknown function'	0.813187	0.00123886
5493	'hypothetical protein'	'Unknown function'	'Unknown function'	'Unknown function'	0.813187	0.00123886
5830	'hypothetical protein'	'Unknown function'	'Unknown function'	'Unknown function'	0.813187	0.00123886
5936	'hypothetical protein'	'Unknown function'	'Unknown function'	'Unknown function'	0.813187	0.00123886
5971	'hypothetical protein'	'Unknown function'	'Unknown function'	'Unknown function'	0.813187	0.00123886
730	'hypothetical protein'	'Unknown function'	'Unknown function'	'Unknown function'	0.807692	0.0014231
2636	'hypothetical protein'	'Unknown function'	'Unknown function'	'Unknown function'	0.807692	0.0014231
5335	'hypothetical protein'	'Unknown function'	'Unknown function'	'Unknown function'	0.807692	0.0014231
5543	'hypothetical protein'	'Unknown function'	'Unknown function'	'Unknown function'	0.807692	0.0014231
6804	'hypothetical protein'	'Unknown function'	'Unknown function'	'Unknown function'	0.807692	0.0014231
1755	'hypothetical protein'	'Unknown function'	'Unknown function'	'Unknown function'	0.802198	0.00162431
1771	'hypothetical protein'	'Unknown function'	'Unknown function'	'Unknown function'	0.802198	0.00162431
3573	'hypothetical protein'	'Unknown function'	'Unknown function'	'Unknown function'	0.802198	0.00162431
5808	'hypothetical protein'	'Unknown function'	'Unknown function'	'Unknown function'	0.802198	0.00162431
6673	'hypothetical protein'	'Unknown function'	'Unknown function'	'Unknown function'	0.802198	0.00162431
1522	'glutamine amidotransferase subunit PdxT'	'Unknown function'	'Unknown function'	'Unknown function'	0.796703	0.00184354
2077	'hypothetical protein'	'Unknown function'	'Unknown function'	'Unknown function'	0.796703	0.00184354
2458	'hypothetical protein'	'Unknown function'	'Unknown function'	'Unknown function'	0.796703	0.00184354
2599	'hypothetical protein'	'Unknown function'	'Unknown function'	'Unknown function'	0.796703	0.00184354
2669	'hypothetical protein'	'Unknown function'	'Unknown function'	'Unknown function'	0.796703	0.00184354
5527	'hypothetical protein'	'Unknown function'	'Unknown function'	'Unknown function'	0.796703	0.00184354
593	'hypothetical protein'	'Unknown function'	'Unknown function'	'Unknown function'	0.791209	0.00208191
2172	'hypothetical protein'	'Unknown function'	'Unknown function'	'Unknown function'	0.791209	0.00208191
2278	'hypothetical protein'	'Unknown function'	'Unknown function'	'Unknown function'	0.791209	0.00208191
5197	'hypothetical protein'	'Unknown function'	'Unknown function'	'Unknown function'	0.791209	0.00208191
5546	'hypothetical protein'	'Unknown function'	'Unknown function'	'Unknown function'	0.791209	0.00208191
6478	'hypothetical protein'	'Unknown function'	'Unknown function'	'Unknown function'	0.791209	0.00208191
6643	'hypothetical protein'	'Unknown function'	'Unknown function'	'Unknown function'	0.791209	0.00208191
553	'hypothetical protein'	'Unknown function'	'Unknown function'	'Unknown function'	0.785714	0.00234054
5861	'hypothetical protein'	'Unknown function'	'Unknown function'	'Unknown function'	0.785714	0.00234054
6177	'hypothetical protein'	'Unknown function'	'Unknown function'	'Unknown function'	0.785714	0.00234054
1770	'hypothetical protein'	'Unknown function'	'Unknown function'	'Unknown function'	0.774725	0.00292338
3001	'hypothetical protein'	'Unknown function'	'Unknown function'	'Unknown function'	0.774725	0.00292338
3116	'hypothetical protein'	'Unknown function'	'Unknown function'	'Unknown function'	0.774725	0.00292338
4542	'hypothetical protein'	'Unknown function'	'Unknown function'	'Unknown function'	0.774725	0.00292338
5555	'hypothetical protein'	'Unknown function'	'Unknown function'	'Unknown function'	0.774725	0.00292338
5743	'FAD-dependent thymidylate synthase'	'Unknown function'	'Unknown function'	'Unknown function'	0.774725	0.00292338
725	'hypothetical protein'	'Unknown function'	'Unknown function'	'Unknown function'	0.769231	0.00325008
5387	'hypothetical protein'	'Unknown function'	'Unknown function'	'Unknown function'	0.769231	0.00325008
6446	'hypothetical protein'	'Unknown function'	'Unknown function'	'Unknown function'	0.769231	0.00325008
7484	'hypothetical protein'	'Unknown function'	'Unknown function'	'Unknown function'	0.769231	0.00325008
7582	'hypothetical protein'	'Unknown function'	'Unknown function'	'Unknown function'	0.769231	0.00325008
1349	'hypothetical protein'	'Unknown function'	'Unknown function'	'Unknown function'	0.763736	0.00360204
1828	'hypothetical protein'	'Unknown function'	'Unknown function'	'Unknown function'	0.763736	0.00360204
1931	'hypothetical protein'	'Unknown function'	'Unknown function'	'Unknown function'	0.763736	0.00360204
2279	'hypothetical protein'	'Unknown function'	'Unknown function'	'Unknown function'	0.763736	0.00360204
3822	'hypothetical protein'	'Unknown function'	'Unknown function'	'Unknown function'	0.763736	0.00360204
4137	'hypothetical protein'	'Unknown function'	'Unknown function'	'Unknown function'	0.763736	0.00360204
1116	'hypothetical protein'	'Unknown function'	'Unknown function'	'Unknown function'	0.758242	0.00398061
1671	'hypothetical protein'	'Unknown function'	'Unknown function'	'Unknown function'	0.758242	0.00398061
2467	'hypothetical protein'	'Unknown function'	'Unknown function'	'Unknown function'	0.758242	0.00398061
3038	'hypothetical protein'	'Unknown function'	'Unknown function'	'Unknown function'	0.758242	0.00398061
4992	'hypothetical protein'	'Unknown function'	'Unknown function'	'Unknown function'	0.758242	0.00398061
5661	'hypothetical protein'	'Unknown function'	'Unknown function'	'Unknown function'	0.758242	0.00398061
5717	'hypothetical protein'	'Unknown function'	'Unknown function'	'Unknown function'	0.758242	0.00398061
7430	'hypothetical protein'	'Unknown function'	'Unknown function'	'Unknown function'	0.758242	0.00398061
441	'LamB/YcsF family protein'	'Unknown function'	'Unknown function'	'Unknown function'	0.752747	0.00438717
1830	'hypothetical protein'	'Unknown function'	'Unknown function'	'Unknown function'	0.752747	0.00438717
2902	'deoxyribonucleotide triphosphate pyrophosphatase'	'Unknown function'	'Unknown function'	'Unknown function'	0.752747	0.00438717
5167	'hypothetical protein'	'Unknown function'	'Unknown function'	'Unknown function'	0.752747	0.00438717
5569	'hypothetical protein'	'Unknown function'	'Unknown function'	'Unknown function'	0.752747	0.00438717
5946	'hypothetical protein'	'Unknown function'	'Unknown function'	'Unknown function'	0.752747	0.00438717
4084	'hypothetical protein'	'Unknown function'	'Unknown function'	'Unknown function'	0.747253	0.00482317
4327	'hypothetical protein'	'Unknown function'	'Unknown function'	'Unknown function'	0.747253	0.00482317
6021	'hypothetical protein'	'Unknown function'	'Unknown function'	'Unknown function'	0.747253	0.00482317
7732	'hypothetical protein'	'Unknown function'	'Unknown function'	'Unknown function'	0.747253	0.00482317
1366	'hypothetical protein'	'Unknown function'	'Unknown function'	'Unknown function'	0.741758	0.00529008
1521	'hypothetical protein'	'Unknown function'	'Unknown function'	'Unknown function'	0.741758	0.00529008
1672	'hypothetical protein'	'Unknown function'	'Unknown function'	'Unknown function'	0.741758	0.00529008
2380	'hypothetical protein'	'Unknown function'	'Unknown function'	'Unknown function'	0.741758	0.00529008
2810	'hypothetical protein'	'Unknown function'	'Unknown function'	'Unknown function'	0.736264	0.00578942
3903	'hypothetical protein'	'Unknown function'	'Unknown function'	'Unknown function'	0.736264	0.00578942
4262	'hypothetical protein'	'Unknown function'	'Unknown function'	'Unknown function'	0.736264	0.00578942
5538	'hypothetical protein'	'Unknown function'	'Unknown function'	'Unknown function'	0.736264	0.00578942
1665	'hypothetical protein'	'Unknown function'	'Unknown function'	'Unknown function'	0.730769	0.00632275
2787	'hypothetical protein'	'Unknown function'	'Unknown function'	'Unknown function'	0.730769	0.00632275
6627	'hypothetical protein'	'Unknown function'	'Unknown function'	'Unknown function'	0.730769	0.00632275
304	'hypothetical protein'	'Unknown function'	'Unknown function'	'Unknown function'	0.725275	0.00689166
1794	'hypothetical protein'	'Unknown function'	'Unknown function'	'Unknown function'	0.725275	0.00689166
1909	'hypothetical protein'	'Unknown function'	'Unknown function'	'Unknown function'	0.725275	0.00689166
2268	'hypothetical protein'	'Unknown function'	'Unknown function'	'Unknown function'	0.725275	0.00689166
2282	'hypothetical protein'	'Unknown function'	'Unknown function'	'Unknown function'	0.725275	0.00689166
4783	'hypothetical protein'	'Unknown function'	'Unknown function'	'Unknown function'	0.725275	0.00689166
5445	'hypothetical protein'	'Unknown function'	'Unknown function'	'Unknown function'	0.725275	0.00689166
6342	'hypothetical protein'	'Unknown function'	'Unknown function'	'Unknown function'	0.725275	0.00689166
7734	'hypothetical protein'	'Unknown function'	'Unknown function'	'Unknown function'	0.725275	0.00689166
260	'hypothetical protein'	'Unknown function'	'Unknown function'	'Unknown function'	0.71978	0.00749781
1480	'hypothetical protein'	'Unknown function'	'Unknown function'	'Unknown function'	0.71978	0.00749781
1530	'hypothetical protein'	'Unknown function'	'Unknown function'	'Unknown function'	0.71978	0.00749781
2081	'hypothetical protein'	'Unknown function'	'Unknown function'	'Unknown function'	0.71978	0.00749781
3310	'hypothetical protein'	'Unknown function'	'Unknown function'	'Unknown function'	0.71978	0.00749781
5600	'hypothetical protein'	'Unknown function'	'Unknown function'	'Unknown function'	0.71978	0.00749781
6030	'hypothetical protein'	'Unknown function'	'Unknown function'	'Unknown function'	0.71978	0.00749781
6772	'hypothetical protein'	'Unknown function'	'Unknown function'	'Unknown function'	0.71978	0.00749781
1168	'hypothetical protein'	'Unknown function'	'Unknown function'	'Unknown function'	0.714286	0.00814287
2574	'hypothetical protein'	'Unknown function'	'Unknown function'	'Unknown function'	0.714286	0.00814287
3115	'hypothetical protein'	'Unknown function'	'Unknown function'	'Unknown function'	0.714286	0.00814287
3766	'hypothetical protein'	'Unknown function'	'Unknown function'	'Unknown function'	0.714286	0.00814287
3858	'UDP pyrophosphate synthase'	'Unknown function'	'Unknown function'	'Unknown function'	0.714286	0.00814287
6176	'hypothetical protein'	'Unknown function'	'Unknown function'	'Unknown function'	0.714286	0.00814287
7581	'hypothetical protein'	'Unknown function'	'Unknown function'	'Unknown function'	0.714286	0.00814287
7766	'hypothetical protein'	'Unknown function'	'Unknown function'	'Unknown function'	0.714286	0.00814287
1297	'hypothetical protein'	'Unknown function'	'Unknown function'	'Unknown function'	0.708791	0.00882856
1907	'hypothetical protein'	'Unknown function'	'Unknown function'	'Unknown function'	0.708791	0.00882856
3882	'hypothetical protein'	'Unknown function'	'Unknown function'	'Unknown function'	0.708791	0.00882856
5651	'hypothetical protein'	'Unknown function'	'Unknown function'	'Unknown function'	0.708791	0.00882856
664	'hypothetical protein'	'Unknown function'	'Unknown function'	'Unknown function'	0.703297	0.00955664
3043	'hypothetical protein'	'Unknown function'	'Unknown function'	'Unknown function'	0.703297	0.00955664
3884	'hypothetical protein'	'Unknown function'	'Unknown function'	'Unknown function'	0.703297	0.00955664
5195	'hypothetical protein'	'Unknown function'	'Unknown function'	'Unknown function'	0.703297	0.00955664
6161	'hypothetical protein'	'Unknown function'	'Unknown function'	'Unknown function'	0.703297	0.00955664
6867	'hypothetical protein'	'Unknown function'	'Unknown function'	'Unknown function'	0.703297	0.00955664
1523	'pyridoxal biosynthesis lyase PdxS'	'Unknown function'	'Unknown function'	'Unknown function'	0.697802	0.0103289
2538	'hypothetical protein'	'Unknown function'	'Unknown function'	'Unknown function'	0.697802	0.0103289
3117	'hypothetical protein'	'Unknown function'	'Unknown function'	'Unknown function'	0.697802	0.0103289
5196	'hypothetical protein'	'Unknown function'	'Unknown function'	'Unknown function'	0.697802	0.0103289
5542	'hypothetical protein'	'Unknown function'	'Unknown function'	'Unknown function'	0.697802	0.0103289
6729	'hypothetical protein'	'Unknown function'	'Unknown function'	'Unknown function'	0.697802	0.0103289
1111	'hypothetical protein'	'Unknown function'	'Unknown function'	'Unknown function'	0.692308	0.0111472
3651	'hypothetical protein'	'Unknown function'	'Unknown function'	'Unknown function'	0.692308	0.0111472
1302	'hypothetical protein'	'Unknown function'	'Unknown function'	'Unknown function'	0.686813	0.0120134
1951	'hypothetical protein'	'Unknown function'	'Unknown function'	'Unknown function'	0.686813	0.0120134
2917	'nicotinate phosphoribosyltransferase'	'Unknown function'	'Unknown function'	'Unknown function'	0.686813	0.0120134
4435	'hypothetical protein'	'Unknown function'	'Unknown function'	'Unknown function'	0.686813	0.0120134
683	'hypothetical protein'	'Unknown function'	'Unknown function'	'Unknown function'	0.681319	0.0129293
916	'hypothetical protein'	'Unknown function'	'Unknown function'	'Unknown function'	0.681319	0.0129293
1449	'hypothetical protein'	'Unknown function'	'Unknown function'	'Unknown function'	0.681319	0.0129293
688	'hypothetical protein'	'Unknown function'	'Unknown function'	'Unknown function'	0.675824	0.013897
2556	'hypothetical protein'	'Unknown function'	'Unknown function'	'Unknown function'	0.675824	0.013897
5145	'hypothetical protein'	'Unknown function'	'Unknown function'	'Unknown function'	0.675824	0.013897
5267	'hypothetical protein'	'Unknown function'	'Unknown function'	'Unknown function'	0.675824	0.013897
5310	'hypothetical protein'	'Unknown function'	'Unknown function'	'Unknown function'	0.675824	0.013897
4509	'hypothetical protein'	'Unknown function'	'Unknown function'	'Unknown function'	0.674043	0.011524
937	'hypothetical protein'	'Unknown function'	'Unknown function'	'Unknown function'	0.67033	0.0149184
2211	'hypothetical protein'	'Unknown function'	'Unknown function'	'Unknown function'	0.67033	0.0149184
3576	'hypothetical protein'	'Unknown function'	'Unknown function'	'Unknown function'	0.67033	0.0149184
3619	'hypothetical protein'	'Unknown function'	'Unknown function'	'Unknown function'	0.67033	0.0149184
5570	'hypothetical protein'	'Unknown function'	'Unknown function'	'Unknown function'	0.664835	0.0159955
6725	'hypothetical protein'	'Unknown function'	'Unknown function'	'Unknown function'	0.664835	0.0159955
1959	'mycothiol-dependent maleylpyruvate isomerase'	'Unknown function'	'Unknown function'	'Unknown function'	0.659341	0.0171303
2399	'hypothetical protein'	'Unknown function'	'Unknown function'	'Unknown function'	0.659341	0.0171303
2575	'hypothetical protein'	'Unknown function'	'Unknown function'	'Unknown function'	0.659341	0.0171303
4043	'hypothetical protein'	'Unknown function'	'Unknown function'	'Unknown function'	0.659341	0.0171303
7439	'hypothetical protein'	'Unknown function'	'Unknown function'	'Unknown function'	0.659341	0.0171303
1253	'hypothetical protein'	'Unknown function'	'Unknown function'	'Unknown function'	0.653846	0.0183249
2137	'hypothetical protein'	'Unknown function'	'Unknown function'	'Unknown function'	0.653846	0.0183249
4543	'hypothetical protein'	'Unknown function'	'Unknown function'	'Unknown function'	0.653846	0.0183249
5422	'hypothetical protein'	'Unknown function'	'Unknown function'	'Unknown function'	0.653846	0.0183249
6148	'hypothetical protein'	'Unknown function'	'Unknown function'	'Unknown function'	0.653846	0.0183249
7026	'hypothetical protein'	'Unknown function'	'Unknown function'	'Unknown function'	0.653846	0.0183249
2316	'hypothetical protein'	'Unknown function'	'Unknown function'	'Unknown function'	0.648352	0.0195814
3183	'hypothetical protein'	'Unknown function'	'Unknown function'	'Unknown function'	0.648352	0.0195814
3432	'hypothetical protein'	'Unknown function'	'Unknown function'	'Unknown function'	0.648352	0.0195814
3868	'hypothetical protein'	'Unknown function'	'Unknown function'	'Unknown function'	0.648352	0.0195814
5565	'hypothetical protein'	'Unknown function'	'Unknown function'	'Unknown function'	0.648352	0.0195814
5813	'hypothetical protein'	'Unknown function'	'Unknown function'	'Unknown function'	0.648352	0.0195814
1789	'hypothetical protein'	'Unknown function'	'Unknown function'	'Unknown function'	0.642857	0.0209019
2079	'hypothetical protein'	'Unknown function'	'Unknown function'	'Unknown function'	0.642857	0.0209019
3153	'hypothetical protein'	'Unknown function'	'Unknown function'	'Unknown function'	0.642857	0.0209019
804	'hypothetical protein'	'Unknown function'	'Unknown function'	'Unknown function'	0.637363	0.0222885
929	'hypothetical protein'	'Unknown function'	'Unknown function'	'Unknown function'	0.637363	0.0222885
1651	'hypothetical protein'	'Unknown function'	'Unknown function'	'Unknown function'	0.637363	0.0222885
1950	'hypothetical protein'	'Unknown function'	'Unknown function'	'Unknown function'	0.637363	0.0222885
3530	'hypothetical protein'	'Unknown function'	'Unknown function'	'Unknown function'	0.637363	0.0222885
4753	'hypothetical protein'	'Unknown function'	'Unknown function'	'Unknown function'	0.637363	0.0222885
2108	'hypothetical protein'	'Unknown function'	'Unknown function'	'Unknown function'	0.631868	0.0237434
3865	'hypothetical protein'	'Unknown function'	'Unknown function'	'Unknown function'	0.631868	0.0237434
3965	'hypothetical protein'	'Unknown function'	'Unknown function'	'Unknown function'	0.631868	0.0237434
4186	'hypothetical protein'	'Unknown function'	'Unknown function'	'Unknown function'	0.631868	0.0237434
277	'hypothetical protein'	'Unknown function'	'Unknown function'	'Unknown function'	0.626374	0.0252688
7358	'hypothetical protein'	'Unknown function'	'Unknown function'	'Unknown function'	0.626374	0.0252688
1842	'hypothetical protein'	'Unknown function'	'Unknown function'	'Unknown function'	0.620879	0.0268669
4997	'hypothetical protein'	'Unknown function'	'Unknown function'	'Unknown function'	0.620879	0.0268669
6477	'hypothetical protein'	'Unknown function'	'Unknown function'	'Unknown function'	0.620879	0.0268669
6544	'hypothetical protein'	'Unknown function'	'Unknown function'	'Unknown function'	0.620879	0.0268669
1574	'hypothetical protein'	'Unknown function'	'Unknown function'	'Unknown function'	0.615385	0.0285399
4111	'tRNA (guanine-N(7)-)-methyltransferase'	'Unknown function'	'Unknown function'	'Unknown function'	0.615385	0.0285399
5548	'hypothetical protein'	'Unknown function'	'Unknown function'	'Unknown function'	0.615385	0.0285399
5049	'hypothetical protein'	'Unknown function'	'Unknown function'	'Unknown function'	0.60989	0.03029
5539	'hypothetical protein'	'Unknown function'	'Unknown function'	'Unknown function'	0.60989	0.03029
5592	'hypothetical protein'	'Unknown function'	'Unknown function'	'Unknown function'	0.60989	0.03029
1566	'acyltransferase'	'Unknown function'	'Unknown function'	'Unknown function'	0.604396	0.0321195
1933	'hypothetical protein'	'Unknown function'	'Unknown function'	'Unknown function'	0.604396	0.0321195
2594	'hypothetical protein'	'Unknown function'	'Unknown function'	'Unknown function'	0.604396	0.0321195
3191	'hypothetical protein'	'Unknown function'	'Unknown function'	'Unknown function'	0.604396	0.0321195
5220	'hypothetical protein'	'Unknown function'	'Unknown function'	'Unknown function'	0.604396	0.0321195
6926	'hypothetical protein'	'Unknown function'	'Unknown function'	'Unknown function'	0.604396	0.0321195
7321	'hypothetical protein'	'Unknown function'	'Unknown function'	'Unknown function'	0.604396	0.0321195
3044	'hypothetical protein'	'Unknown function'	'Unknown function'	'Unknown function'	0.598901	0.0340307
4326	'hypothetical protein'	'Unknown function'	'Unknown function'	'Unknown function'	0.598901	0.0340307
7730	'hypothetical protein'	'Unknown function'	'Unknown function'	'Unknown function'	0.598901	0.0340307
4533	'hypothetical protein'	'Unknown function'	'Unknown function'	'Unknown function'	0.596974	0.0312348
2362	'hypothetical protein'	'Unknown function'	'Unknown function'	'Unknown function'	0.593407	0.0360257
3386	'hypothetical protein'	'Unknown function'	'Unknown function'	'Unknown function'	0.593407	0.0360257
4512	'hypothetical protein'	'Unknown function'	'Unknown function'	'Unknown function'	0.593407	0.0360257
4539	'hypothetical protein'	'Unknown function'	'Unknown function'	'Unknown function'	0.593407	0.0360257
223	'hypothetical protein'	'Unknown function'	'Unknown function'	'Unknown function'	0.587912	0.038107
4287	'hypothetical protein'	'Unknown function'	'Unknown function'	'Unknown function'	0.587912	0.038107
5745	'hypothetical protein'	'Unknown function'	'Unknown function'	'Unknown function'	0.587912	0.038107
921	'hypothetical protein'	'Unknown function'	'Unknown function'	'Unknown function'	0.582418	0.0402767
1115	'hypothetical protein'	'Unknown function'	'Unknown function'	'Unknown function'	0.582418	0.0402767
1952	'hypothetical protein'	'Unknown function'	'Unknown function'	'Unknown function'	0.582418	0.0402767
2093	'hypothetical protein'	'Unknown function'	'Unknown function'	'Unknown function'	0.582418	0.0402767
3030	'hypothetical protein'	'Unknown function'	'Unknown function'	'Unknown function'	0.582418	0.0402767
4314	'hypothetical protein'	'Unknown function'	'Unknown function'	'Unknown function'	0.582418	0.0402767
6689	'hypothetical protein'	'Unknown function'	'Unknown function'	'Unknown function'	0.582418	0.0402767
2485	'hypothetical protein'	'Unknown function'	'Unknown function'	'Unknown function'	0.576923	0.0425372
3988	'hypothetical protein'	'Unknown function'	'Unknown function'	'Unknown function'	0.576923	0.0425372
4341	'hypothetical protein'	'Unknown function'	'Unknown function'	'Unknown function'	0.576923	0.0425372
6000	'hypothetical protein'	'Unknown function'	'Unknown function'	'Unknown function'	0.576923	0.0425372
514	'hypothetical protein'	'Unknown function'	'Unknown function'	'Unknown function'	0.571429	0.0448907
2396	'hypothetical protein'	'Unknown function'	'Unknown function'	'Unknown function'	0.571429	0.0448907
2991	'hypothetical protein'	'Unknown function'	'Unknown function'	'Unknown function'	0.571429	0.0448907
3647	'hypothetical protein'	'Unknown function'	'Unknown function'	'Unknown function'	0.571429	0.0448907
3885	'16S rRNA methyltransferase GidB'	'Unknown function'	'Unknown function'	'Unknown function'	0.571429	0.0448907
7009	'hypothetical protein'	'Unknown function'	'Unknown function'	'Unknown function'	0.571429	0.0448907
7347	'hypothetical protein'	'Unknown function'	'Unknown function'	'Unknown function'	0.571429	0.0448907
956	'hypothetical protein'	'Unknown function'	'Unknown function'	'Unknown function'	0.565934	0.0473396
2022	'hypothetical protein'	'Unknown function'	'Unknown function'	'Unknown function'	0.565934	0.0473396
4177	'hypothetical protein'	'Unknown function'	'Unknown function'	'Unknown function'	0.565934	0.0473396
5047	'fructose 1,6-bisphosphatase II'	'Unknown function'	'Unknown function'	'Unknown function'	0.565934	0.0473396
2668	'hypothetical protein'	'Unknown function'	'Unknown function'	'Unknown function'	0.56044	0.0498861
2781	'hypothetical protein'	'Unknown function'	'Unknown function'	'Unknown function'	0.56044	0.0498861
3879	'chromosomal replication initiation protein'	'Cell prcesses'	'Chromosome replication'	'Chromosome replication'	0.912088	0
3878	'DNA polymerase III subunit beta'	'Cell prcesses'	'Chromosome replication'	'Chromosome replication'	0.901099	0
4067	'DNA polymerase III subunits gamma and tau'	'Cell prcesses'	'Chromosome replication'	'Chromosome replication'	0.835165	0.000651748
3911	'replicative DNA helicase'	'Cell prcesses'	'Chromosome replication'	'Chromosome replication'	0.741758	0.00529008
2064	'DNA polymerase III subunit alpha'	'Cell prcesses'	'Chromosome replication'	'Chromosome replication'	0.714286	0.00814287
2899	'GroES family molecular chaperone'	'Cell prcesses'	'Chaperones'	'Chaperones'	0.82967	0.000777927
7516	'heat shock protein 90'	'Cell prcesses'	'Chaperones'	'Chaperones'	0.692308	0.0111472
4444	'glutathione peroxidase'	'Cell prcesses'	'Protection responses'	'Detoxification'	0.950549	0
4160	'hydrolase'	'Cell prcesses'	'Protection responses'	'Detoxification'	0.879121	1.9007e-05
5254	'superoxide dismutase'	'Cell prcesses'	'Protection responses'	'Detoxification'	0.824176	0.000917231
3149	'dimethyladenosine transferase'	'Cell prcesses'	'Protection responses'	'Detoxification'	0.813187	0.00123886
3748	'cold shock protein'	'Cell prcesses'	'Protection responses'	'Protection responses'	0.802198	0.00162431
4264	'aminoglycoside phosphotransferase'	'Cell prcesses'	'Protection responses'	'Detoxification'	0.796703	0.00184354
3184	'penicillin acylase'	'Cell prcesses'	'Protection responses'	'Detoxification'	0.785714	0.00234054
3574	'epoxide hydrolase'	'Cell prcesses'	'Protection responses'	'Detoxification'	0.774725	0.00292338
7440	'hydrolase'	'Cell prcesses'	'Protection responses'	'Detoxification'	0.763736	0.00360204
2860	'rifampin ADP-ribosyl transferase'	'Cell prcesses'	'Protection responses'	'Detoxification'	0.736264	0.00578942
6803	'acetyltransferase'	'Cell prcesses'	'Protection responses'	'Detoxification'	0.730769	0.00632275
5680	'cytidine deaminase'	'Cell prcesses'	'Protection responses'	'Detoxification'	0.725275	0.00689166
3727	'stress response protein'	'Cell prcesses'	'Protection responses'	'Detoxification'	0.708791	0.00882856
2633	'superoxide dismutase'	'Cell prcesses'	'Protection responses'	'Detoxification'	0.703297	0.00955664
999	'superoxide dismutase'	'Cell prcesses'	'Protection responses'	'Detoxification'	0.697802	0.0103289
1326	'UDP pyrophosphate phosphatase'	'Cell prcesses'	'Protection responses'	'Detoxification'	0.697802	0.0103289
427	'hydrolase'	'Cell prcesses'	'Protection responses'	'Detoxification'	0.620879	0.0268669
1927	'aminoglycoside acetyltransferase'	'Cell prcesses'	'Protection responses'	'Detoxification'	0.571429	0.0448907
3388	'TmrB-like protein'	'Cell prcesses'	'Protection responses'	'Detoxification'	0.571429	0.0448907
6757	'ABC transporter membrane protein'	'Cell prcesses'	'Transport/binding proteins'	'Transport/binding proteins'	0.950549	0
4646	'preprotein translocase subunit SecE'	'Cell prcesses'	'Transport/binding proteins'	'Transport/binding proteins'	0.93956	0
5648	'ABC transporter ATP-binding protein'	'Cell prcesses'	'Transport/binding proteins'	'Transport/binding proteins'	0.934066	0
3024	'transporter'	'Cell prcesses'	'Transport/binding proteins'	'Transport/binding proteins'	0.923077	0
6758	'ABC transporter ATP-binding protein'	'Cell prcesses'	'Transport/binding proteins'	'Transport/binding proteins'	0.917582	0
6683	'ABC transporter ATP-binding protein'	'Cell prcesses'	'Transport/binding proteins'	'Transport/binding proteins'	0.895604	0
3565	'integral membrane transport protein'	'Cell prcesses'	'Transport/binding proteins'	'Transport/binding proteins'	0.89011	0
1621	'glycine/betaine transport ATP-binding protein'	'Cell prcesses'	'Transport/binding proteins'	'Amino acids and amines'	0.879121	1.9007e-05
4138	'phosphate transport protein'	'Cell prcesses'	'Transport/binding proteins'	'Transport/binding proteins'	0.879121	1.9007e-05
2061	'ABC transport ATP-binding subunit'	'Cell prcesses'	'Transport/binding proteins'	'Transport/binding proteins'	0.873626	6.81738e-05
6755	'transferase'	'Cell prcesses'	'Transport/binding proteins'	'Transport/binding proteins'	0.868132	0.000124577
3185	'potassium/proton antiporter'	'Cell prcesses'	'Transport/binding proteins'	'Cations'	0.857143	0.000261586
4148	'ABC transporter ATP-binding protein'	'Cell prcesses'	'Transport/binding proteins'	'Transport/binding proteins'	0.857143	0.000261586
3161	'ABC transporter ATP-binding protein'	'Cell prcesses'	'Transport/binding proteins'	'Transport/binding proteins'	0.851648	0.00034352
3564	'pH-dependent sodium/proton antiporter'	'Cell prcesses'	'Transport/binding proteins'	'Transport/binding proteins'	0.851648	0.00034352
5035	'ABC transporter ATP-binding protein'	'Cell prcesses'	'Transport/binding proteins'	'Transport/binding proteins'	0.851648	0.00034352
5713	'ABC transporter ATP-binding protein'	'Cell prcesses'	'Transport/binding proteins'	'Transport/binding proteins'	0.851648	0.00034352
1515	'preprotein translocase subunit SecF'	'Cell prcesses'	'Transport/binding proteins'	'Transport/binding proteins'	0.846154	0.000435351
5129	'ABC transporter ATP-binding protein'	'Cell prcesses'	'Transport/binding proteins'	'Transport/binding proteins'	0.835165	0.000651748
1620	'glycine/betaine ABC transporter permease'	'Cell prcesses'	'Transport/binding proteins'	'Amino acids and amines'	0.824176	0.000917231
4722	'preprotein translocase subunit SecY'	'Cell prcesses'	'Transport/binding proteins'	'Transport/binding proteins'	0.824176	0.000917231
1929	'integral membrane transport protein'	'Cell prcesses'	'Transport/binding proteins'	'Transport/binding proteins'	0.807692	0.0014231
1930	'integral membrane transport protein'	'Cell prcesses'	'Transport/binding proteins'	'Transport/binding proteins'	0.807692	0.0014231
5114	'ABC transporter integral membrane protein BldKC'	'Cell prcesses'	'Transport/binding proteins'	'Transport/binding proteins'	0.802198	0.00162431
5578	'sugar transporter'	'Cell prcesses'	'Transport/binding proteins'	'Transport/binding proteins'	0.802198	0.00162431
5647	'ABC transporter'	'Cell prcesses'	'Transport/binding proteins'	'Transport/binding proteins'	0.796703	0.00184354
6756	'glycosyltransferase'	'Cell prcesses'	'Transport/binding proteins'	'Carbohydrates, organic acids and alcohols'	0.791209	0.00208191
7153	'sugar transporter'	'Cell prcesses'	'Transport/binding proteins'	'Transport/binding proteins'	0.791209	0.00208191
7459	'ABC transporter ATP-binding protein'	'Cell prcesses'	'Transport/binding proteins'	'Transport/binding proteins'	0.791209	0.00208191
1806	'ABC transporter ATP-binding protein'	'Cell prcesses'	'Transport/binding proteins'	'Transport/binding proteins'	0.785714	0.00234054
3703	'substrate binding protein'	'Cell prcesses'	'Transport/binding proteins'	'Transport/binding proteins'	0.785714	0.00234054
6644	'solute-binding lipoprotein'	'Cell prcesses'	'Transport/binding proteins'	'Transport/binding proteins'	0.785714	0.00234054
5116	'peptide transport system ATP-binding subunit'	'Cell prcesses'	'Transport/binding proteins'	'Transport/binding proteins'	0.78022	0.00262062
5480	'oligopeptide ABC transporter ATP-binding protein'	'Cell prcesses'	'Transport/binding proteins'	'Transport/binding proteins'	0.78022	0.00262062
6752	'integral membrane transferase'	'Cell prcesses'	'Transport/binding proteins'	'Carbohydrates, organic acids and alcohols'	0.78022	0.00262062
1559	'ABC transporter ATP-binding protein'	'Cell prcesses'	'Transport/binding proteins'	'Transport/binding proteins'	0.774725	0.00292338
3418	'ABC transporter ATP-binding protein'	'Cell prcesses'	'Transport/binding proteins'	'Transport/binding proteins'	0.774725	0.00292338
6483	'efflux protein'	'Cell prcesses'	'Transport/binding proteins'	'Transport/binding proteins'	0.774725	0.00292338
1655	'lipoprotein oligopeptide binding protein'	'Cell prcesses'	'Transport/binding proteins'	'Transport/binding proteins'	0.769231	0.00325008
1751	'transmembrane transport protein'	'Cell prcesses'	'Transport/binding proteins'	'Transport/binding proteins'	0.769231	0.00325008
1944	'preprotein translocase subunit SecG'	'Cell prcesses'	'Transport/binding proteins'	'Transport/binding proteins'	0.769231	0.00325008
3160	'integral membrane transport protein'	'Cell prcesses'	'Transport/binding proteins'	'Transport/binding proteins'	0.769231	0.00325008
5392	'ABC transporter'	'Cell prcesses'	'Transport/binding proteins'	'Transport/binding proteins'	0.769231	0.00325008
2914	'amino acid permease'	'Cell prcesses'	'Transport/binding proteins'	'Amino acids and amines'	0.763736	0.00360204
4286	'solute-binding protein'	'Cell prcesses'	'Transport/binding proteins'	'Transport/binding proteins'	0.758242	0.00398061
5115	'ABC transporter intracellular ATPase subunit BldKD'	'Cell prcesses'	'Transport/binding proteins'	'Transport/binding proteins'	0.758242	0.00398061
6009	'solute-binding protein'	'Cell prcesses'	'Transport/binding proteins'	'Transport/binding proteins'	0.758242	0.00398061
1840	'ABC transporter ATP-binding protein'	'Cell prcesses'	'Transport/binding proteins'	'Transport/binding proteins'	0.752747	0.00438717
5870	'ABC transporter ATP-binding protein'	'Cell prcesses'	'Transport/binding proteins'	'Transport/binding proteins'	0.752747	0.00438717
5113	'ABC transporter lipoprotein BldKB'	'Cell prcesses'	'Transport/binding proteins'	'Transport/binding proteins'	0.747253	0.00482317
5112	'ABC transporter integral membrane protein BldKA'	'Cell prcesses'	'Transport/binding proteins'	'Transport/binding proteins'	0.740028	0.00382576
6257	'ABC transporter sugar binding lipoprotein'	'Cell prcesses'	'Transport/binding proteins'	'Transport/binding proteins'	0.736264	0.00578942
6455	'ABC transporter ATP-binding protein'	'Cell prcesses'	'Transport/binding proteins'	'Transport/binding proteins'	0.736264	0.00578942
6646	'transport system permease'	'Cell prcesses'	'Transport/binding proteins'	'Transport/binding proteins'	0.730769	0.00632275
3064	'peptide transporter'	'Cell prcesses'	'Transport/binding proteins'	'Transport/binding proteins'	0.725275	0.00689166
5382	'ABC transporter'	'Cell prcesses'	'Transport/binding proteins'	'Transport/binding proteins'	0.725275	0.00689166
6011	'ABC transporter'	'Cell prcesses'	'Transport/binding proteins'	'Transport/binding proteins'	0.725275	0.00689166
6645	'transport system permease'	'Cell prcesses'	'Transport/binding proteins'	'Transport/binding proteins'	0.725275	0.00689166
2164	'integral membrane efflux protein'	'Cell prcesses'	'Transport/binding proteins'	'Transport/binding proteins'	0.71978	0.00749781
6452	'transport permease'	'Cell prcesses'	'Transport/binding proteins'	'Transport/binding proteins'	0.71978	0.00749781
5875	'potassium uptake protein'	'Cell prcesses'	'Transport/binding proteins'	'Cations'	0.714286	0.00814287
5876	'potassium uptake protein'	'Cell prcesses'	'Transport/binding proteins'	'Cations'	0.714286	0.00814287
7400	'ABC transporter ATP-binding protein'	'Cell prcesses'	'Transport/binding proteins'	'Transport/binding proteins'	0.714286	0.00814287
7399	'binding-protein-dependent transport lipoprotein'	'Cell prcesses'	'Transport/binding proteins'	'Transport/binding proteins'	0.708791	0.00882856
5396	'cellulose-binding protein'	'Cell prcesses'	'Transport/binding proteins'	'Transport/binding proteins'	0.703297	0.00955664
1928	'ABC transporter ATP-binding protein'	'Cell prcesses'	'Transport/binding proteins'	'Transport/binding proteins'	0.697802	0.0103289
2060	'integral membrane transport protein'	'Cell prcesses'	'Transport/binding proteins'	'Transport/binding proteins'	0.697802	0.0103289
6805	'integral membrane efflux protein'	'Cell prcesses'	'Transport/binding proteins'	'Transport/binding proteins'	0.697802	0.0103289
3417	'ABC transporter'	'Cell prcesses'	'Transport/binding proteins'	'Transport/binding proteins'	0.692308	0.0111472
6010	'ABC transporter ATP-binding protein'	'Cell prcesses'	'Transport/binding proteins'	'Transport/binding proteins'	0.681319	0.0129293
2231	'maltose-binding protein'	'Cell prcesses'	'Transport/binding proteins'	'Transport/binding proteins'	0.675824	0.013897
2674	'ABC transporter ATP-binding protein'	'Cell prcesses'	'Transport/binding proteins'	'Transport/binding proteins'	0.675824	0.013897
7398	'iron-hydroxamate transporter permease subunit'	'Cell prcesses'	'Transport/binding proteins'	'Transport/binding proteins'	0.675824	0.013897
4075	'ABC transporter ATP-binding protein'	'Cell prcesses'	'Transport/binding proteins'	'Transport/binding proteins'	0.67033	0.0149184
4887	'sugar ABC transporter integral membrane protein'	'Cell prcesses'	'Transport/binding proteins'	'Transport/binding proteins'	0.67033	0.0149184
5393	'ABC transporter ATP-binding protein'	'Cell prcesses'	'Transport/binding proteins'	'Transport/binding proteins'	0.664835	0.0159955
6454	'ABC transporter ATP-binding protein'	'Cell prcesses'	'Transport/binding proteins'	'Transport/binding proteins'	0.664835	0.0159955
6065	'substrate-binding protein'	'Cell prcesses'	'Transport/binding proteins'	'Transport/binding proteins'	0.659341	0.0171303
6250	'transporter'	'Cell prcesses'	'Transport/binding proteins'	'Transport/binding proteins'	0.653846	0.0183249
7346	'membrane transport protein'	'Cell prcesses'	'Transport/binding proteins'	'Transport/binding proteins'	0.653846	0.0183249
1450	'uracyl permease'	'Cell prcesses'	'Transport/binding proteins'	'Transport/binding proteins'	0.642857	0.0209019
2229	'maltose permease'	'Cell prcesses'	'Transport/binding proteins'	'Transport/binding proteins'	0.642857	0.0209019
2831	'amino acid ABC transporter ATP-binding protein'	'Cell prcesses'	'Transport/binding proteins'	'Amino acids and amines'	0.642857	0.0209019
900	'transmembrane efflux protein'	'Cell prcesses'	'Transport/binding proteins'	'Transport/binding proteins'	0.637363	0.0222885
4397	'ABC transporter ATP-binding protein'	'Cell prcesses'	'Transport/binding proteins'	'Transport/binding proteins'	0.637363	0.0222885
2463	'ABC transporter'	'Cell prcesses'	'Transport/binding proteins'	'Transport/binding proteins'	0.631868	0.0237434
2945	'sugar transporter membrane protein'	'Cell prcesses'	'Transport/binding proteins'	'Transport/binding proteins'	0.626374	0.0252688
6742	'ABC transporter ATP-binding protein'	'Cell prcesses'	'Transport/binding proteins'	'Transport/binding proteins'	0.626374	0.0252688
5395	'ABC transporter ATP-binding protein'	'Cell prcesses'	'Transport/binding proteins'	'Transport/binding proteins'	0.620879	0.0268669
1798	'ABC transporter ATP-binding protein'	'Cell prcesses'	'Transport/binding proteins'	'Transport/binding proteins'	0.615385	0.0285399
2829	'amino acid ABC transporter transmembrane protein'	'Cell prcesses'	'Transport/binding proteins'	'Amino acids and amines'	0.615385	0.0285399
5449	'ABC transporter'	'Cell prcesses'	'Transport/binding proteins'	'Transport/binding proteins'	0.604396	0.0321195
5583	'ammonium transporter'	'Cell prcesses'	'Transport/binding proteins'	'Cations'	0.598901	0.0340307
6453	'transport permease'	'Cell prcesses'	'Transport/binding proteins'	'Transport/binding proteins'	0.598901	0.0340307
6259	'sugar ABC transporter ATP-binding protein'	'Cell prcesses'	'Transport/binding proteins'	'Transport/binding proteins'	0.587912	0.038107
6451	'substrate binding protein'	'Cell prcesses'	'Transport/binding proteins'	'Transport/binding proteins'	0.576923	0.0425372
4612	'amino acid transporter'	'Cell prcesses'	'Transport/binding proteins'	'Amino acids and amines'	0.571429	0.0448907
5646	'solute binding lipoprotein'	'Cell prcesses'	'Transport/binding proteins'	'Transport/binding proteins'	0.571429	0.0448907
4498	'proton transport protein'	'Cell prcesses'	'Transport/binding proteins'	'Cations'	0.565934	0.0473396
5451	'ABC transporter'	'Cell prcesses'	'Transport/binding proteins'	'Transport/binding proteins'	0.565934	0.0473396
4886	'sugar ABC transporter ATP-binding protein'	'Cell prcesses'	'Transport/binding proteins'	'Transport/binding proteins'	0.56044	0.0498861
7196	'ion transport integral membrane protein'	'Cell prcesses'	'Transport/binding proteins'	'Cations'	0.56044	0.0498861
1866	'L-ectoine synthase'	'Cell prcesses'	'Adaptation'	'Osmotic adaptation'	0.862637	0.000188832
1785	'iron-siderophore uptake system ATP-binding protein'	'Cell prcesses'	'Adaptation'	'Fe storage'	0.846154	0.000435351
3731	'cold-shock protein'	'Cell prcesses'	'Adaptation'	'Adaptations, atypical conditions'	0.846154	0.000435351
3190	'mechanosensitive channel'	'Cell prcesses'	'Adaptation'	'Osmotic adaptation'	0.818681	0.00107056
5921	'cold-shock domain-containing protein'	'Cell prcesses'	'Adaptation'	'Adaptations, atypical conditions'	0.785714	0.00234054
1786	'iron-siderophore uptake system transmembrane protein'	'Cell prcesses'	'Adaptation'	'Fe storage'	0.708791	0.00882856
1787	'iron-siderophore uptake system transmembrane protein'	'Cell prcesses'	'Adaptation'	'Fe storage'	0.686813	0.0120134
4505	'cold shock protein'	'Cell prcesses'	'Adaptation'	'Adaptations, atypical conditions'	0.675824	0.013897
527	'cold shock protein'	'Cell prcesses'	'Adaptation'	'Adaptations, atypical conditions'	0.642857	0.0209019
1865	'diaminobutyrate--2-oxoglutarate aminotransferase'	'Cell prcesses'	'Adaptation'	'Osmotic adaptation'	0.593407	0.0360257
4684	'cold shock protein'	'Cell prcesses'	'Adaptation'	'Adaptations, atypical conditions'	0.576923	0.0425372
1315	'siderophore binding protein'	'Cell prcesses'	'Adaptation'	'Fe storage'	0.571429	0.0448907
5657	'aldehyde dehydrogenase'	'Cell prcesses'	'Adaptation'	'Osmotic adaptation'	0.565934	0.0473396
2083	'sporulation protein'	'Cell prcesses'	'Cell division'	'Cell division'	0.802198	0.00162431
2085	'cell division protein'	'Cell prcesses'	'Cell division'	'Cell division'	0.774725	0.00292338
2090	'cell division protein'	'Cell prcesses'	'Cell division'	'Cell division'	0.769231	0.00325008
2082	'cell division protein FtsZ'	'Cell prcesses'	'Cell division'	'Cell division'	0.730769	0.00632275
2969	'cell division ATP-binding protein'	'Cell prcesses'	'Cell division'	'Cell division'	0.708791	0.00882856
4508	'cell division-like protein'	'Cell prcesses'	'Cell division'	'Cell division'	0.642857	0.0209019
3846	'FtsW/RodA/SpoVE family cell cycle protein'	'Cell prcesses'	'Cell division'	'Cell division'	0.615385	0.0285399
4531	'septum determining protein'	'Cell prcesses'	'Cell division'	'Cell division'	0.615385	0.0285399
2968	'cell division protein'	'Cell prcesses'	'Cell division'	'Cell division'	0.587912	0.038107
3558	'morphological differentiation-associated protein'	'Cell prcesses'	'Differentiation/sporulation'	'Differentiation/sporulation'	0.89011	0
3887	'partitioning or sporulation protein'	'Cell prcesses'	'Differentiation/sporulation'	'Differentiation/sporulation'	0.835165	0.000651748
3886	'partitioning or sporulation protein'	'Cell prcesses'	'Differentiation/sporulation'	'Differentiation/sporulation'	0.736264	0.00578942
1772	'partitioning or sporulation protein'	'Cell prcesses'	'Differentiation/sporulation'	'Differentiation/sporulation'	0.67033	0.0149184
2179	'leucyl aminopeptidase'	'Macromolecule metabolism'	'Macromolecule degradation'	'Degradation of proteins, peptides, glycoproteins'	0.912088	0
2299	'bifunctional RNase H/acid phosphatase'	'Macromolecule metabolism'	'Macromolecule degradation'	'Degradation of RNA'	0.912088	0
2967	'carboxy-terminal processing protease'	'Macromolecule metabolism'	'Macromolecule degradation'	'Degradation of proteins, peptides, glycoproteins'	0.89011	0
1074	'hypothetical protein'	'Macromolecule metabolism'	'Macromolecule degradation'	'Degradation of proteins, peptides, glycoproteins'	0.884615	0
5059	'polyphosphate glucokinase'	'Macromolecule metabolism'	'Macromolecule degradation'	'Degradation of polysaccharides'	0.884615	0
7284	'ribonuclease H'	'Macromolecule metabolism'	'Macromolecule degradation'	'Degradation of RNA'	0.884615	0
2793	'oligoribonuclease'	'Macromolecule metabolism'	'Macromolecule degradation'	'Degradation of RNA'	0.879121	1.9007e-05
1622	'5''-3'' exonuclease'	'Macromolecule metabolism'	'Macromolecule degradation'	'Degradation of DNA'	0.862637	0.000188832
6341	'exonuclease'	'Macromolecule metabolism'	'Macromolecule degradation'	'Degradation of DNA'	0.862637	0.000188832
575	'peptidase E'	'Macromolecule metabolism'	'Macromolecule degradation'	'Degradation of proteins, peptides, glycoproteins'	0.857143	0.000261586
5572	'ribonuclease III'	'Macromolecule metabolism'	'Macromolecule degradation'	'Degradation of RNA'	0.835165	0.000651748
5673	'chitinase'	'Macromolecule metabolism'	'Macromolecule degradation'	'Degradation of polysaccharides'	0.82967	0.000777927
3174	'exodeoxyribonuclease'	'Macromolecule metabolism'	'Macromolecule degradation'	'Degradation of DNA'	0.807692	0.0014231
805	'prolyl aminopeptidase'	'Macromolecule metabolism'	'Macromolecule degradation'	'Degradation of proteins, peptides, glycoproteins'	0.802198	0.00162431
2904	'ribonuclease PH'	'Macromolecule metabolism'	'Macromolecule degradation'	'Degradation of RNA'	0.796703	0.00184354
2171	'protease'	'Macromolecule metabolism'	'Macromolecule degradation'	'Degradation of proteins, peptides, glycoproteins'	0.791209	0.00208191
3801	'aminopeptidase 2'	'Macromolecule metabolism'	'Macromolecule degradation'	'Degradation of proteins, peptides, glycoproteins'	0.791209	0.00208191
4798	'peptidase'	'Macromolecule metabolism'	'Macromolecule degradation'	'Degradation of proteins, peptides, glycoproteins'	0.791209	0.00208191
2430	'beta-galactosidase'	'Macromolecule metabolism'	'Macromolecule degradation'	'Degradation of polysaccharides'	0.785714	0.00234054
1352	'Xaa-Pro aminopeptidase II'	'Macromolecule metabolism'	'Macromolecule degradation'	'Degradation of proteins, peptides, glycoproteins'	0.774725	0.00292338
5821	'serine protease'	'Macromolecule metabolism'	'Macromolecule degradation'	'Degradation of proteins, peptides, glycoproteins'	0.769231	0.00325008
2635	'aminopeptidase'	'Macromolecule metabolism'	'Macromolecule degradation'	'Degradation of proteins, peptides, glycoproteins'	0.747253	0.00482317
4549	'type IV peptidase'	'Macromolecule metabolism'	'Macromolecule degradation'	'Degradation of proteins, peptides, glycoproteins'	0.747253	0.00482317
3057	'dipeptidase'	'Macromolecule metabolism'	'Macromolecule degradation'	'Degradation of proteins, peptides, glycoproteins'	0.736264	0.00578942
5149	'protease'	'Macromolecule metabolism'	'Macromolecule degradation'	'Degradation of proteins, peptides, glycoproteins'	0.708791	0.00882856
3567	'serine protease'	'Macromolecule metabolism'	'Macromolecule degradation'	'Degradation of proteins, peptides, glycoproteins'	0.703297	0.00955664
3970	'Xaa-Pro aminopeptidase'	'Macromolecule metabolism'	'Macromolecule degradation'	'Degradation of proteins, peptides, glycoproteins'	0.703297	0.00955664
2111	'endonuclease'	'Macromolecule metabolism'	'Macromolecule degradation'	'Degradation of DNA'	0.697802	0.0103289
5812	'ribonuclease HII'	'Macromolecule metabolism'	'Macromolecule degradation'	'Degradation of RNA'	0.697802	0.0103289
4273	'metallopeptidase'	'Macromolecule metabolism'	'Macromolecule degradation'	'Degradation of proteins, peptides, glycoproteins'	0.681319	0.0129293
7521	'peptidase'	'Macromolecule metabolism'	'Macromolecule degradation'	'Degradation of proteins, peptides, glycoproteins'	0.675824	0.013897
1301	'exonuclease'	'Macromolecule metabolism'	'Macromolecule degradation'	'Degradation of DNA'	0.664835	0.0159955
6773	'peptidase'	'Macromolecule metabolism'	'Macromolecule degradation'	'Degradation of proteins, peptides, glycoproteins'	0.659341	0.0171303
6487	'hypothetical protein'	'Macromolecule metabolism'	'Macromolecule degradation'	'Degradation of proteins, peptides, glycoproteins'	0.626374	0.0252688
5179	'peptidase'	'Macromolecule metabolism'	'Macromolecule degradation'	'Degradation of proteins, peptides, glycoproteins'	0.615385	0.0285399
1300	'exonuclease'	'Macromolecule metabolism'	'Macromolecule degradation'	'Degradation of DNA'	0.598901	0.0340307
3712	'hydrolase'	'Macromolecule metabolism'	'Macromolecule degradation'	'Degradation of polysaccharides'	0.598901	0.0340307
1492	'peptidase'	'Macromolecule metabolism'	'Macromolecule degradation'	'Degradation of proteins, peptides, glycoproteins'	0.582418	0.0402767
2024	'chitosanase'	'Macromolecule metabolism'	'Macromolecule degradation'	'Degradation of polysaccharides'	0.571429	0.0448907
3961	'seryl-tRNA synthetase'	'Macromolecule metabolism'	'Macromolecule synthesis, modification'	'Amino acyl tRNA syn; tRNA modification'	0.989011	0
5625	'elongation factor Ts'	'Macromolecule metabolism'	'Macromolecule synthesis, modification'	'Proteins - translation and modification'	0.983516	0
5836	'DNA topoisomerase IV subunit A'	'Macromolecule metabolism'	'Macromolecule synthesis, modification'	'DNA- replication, repair,restr./modification'	0.978022	0
1827	'DNA polymerase III subunit epsilon'	'Macromolecule metabolism'	'Macromolecule synthesis, modification'	'DNA- replication, repair,restr./modification'	0.972527	0
4658	'glucosyltransferase'	'Macromolecule metabolism'	'Macromolecule synthesis, modification'	'Polysaccharides - (cytoplasmic) '	0.967033	0
2504	'glycyl-tRNA synthetase'	'Macromolecule metabolism'	'Macromolecule synthesis, modification'	'Amino acyl tRNA syn; tRNA modification'	0.961538	0
3876	'recombination protein F'	'Macromolecule metabolism'	'Macromolecule synthesis, modification'	'DNA- replication, repair,restr./modification'	0.961538	0
5573	'formamidopyrimidine-DNA glycosylase'	'Macromolecule metabolism'	'Macromolecule synthesis, modification'	'DNA- replication, repair,restr./modification'	0.950549	0
5699	'prolyl-tRNA synthetase'	'Macromolecule metabolism'	'Macromolecule synthesis, modification'	'Amino acyl tRNA syn; tRNA modification'	0.950549	0
504	'DEAD/DEAH box helicase'	'Macromolecule metabolism'	'Macromolecule synthesis, modification'	'RNA synthesis, modification, DNA transcription'	0.93956	0
3792	'methionyl-tRNA synthetase'	'Macromolecule metabolism'	'Macromolecule synthesis, modification'	'Amino acyl tRNA syn; tRNA modification'	0.93956	0
5547	'glutamyl-tRNA synthetase'	'Macromolecule metabolism'	'Macromolecule synthesis, modification'	'Amino acyl tRNA syn; tRNA modification'	0.93956	0
5860	'SuhB protein'	'Macromolecule metabolism'	'Macromolecule synthesis, modification'	'RNA synthesis, modification, DNA transcription'	0.934066	0
4662	'elongation factor Tu'	'Macromolecule metabolism'	'Macromolecule synthesis, modification'	'Proteins - translation and modification'	0.928571	0
3125	'peptidyl-tRNA hydrolase'	'Macromolecule metabolism'	'Macromolecule synthesis, modification'	'Amino acyl tRNA syn; tRNA modification'	0.923077	0
1490	'transcription antitermination protein NusB'	'Macromolecule metabolism'	'Macromolecule synthesis, modification'	'RNA synthesis, modification, DNA transcription'	0.917582	0
1531	'threonyl-tRNA synthetase'	'Macromolecule metabolism'	'Macromolecule synthesis, modification'	'Amino acyl tRNA syn; tRNA modification'	0.917582	0
3122	'bifunctional N-acetylglucosamine-1-phosphate uridyltransferase/glucosamine-1-phosphate acetyltransferase'	'Macromolecule metabolism'	'Macromolecule synthesis, modification'	'Glycoprotein'	0.917582	0
5596	'signal peptidase I'	'Macromolecule metabolism'	'Macromolecule synthesis, modification'	'Proteins - translation and modification'	0.917582	0
1389	'CDP-diacylglycerol--glycerol-3-phosphate 3-phosphatidyltransferase'	'Macromolecule metabolism'	'Macromolecule synthesis, modification'	'Phospholipids'	0.912088	0
1491	'elongation factor P'	'Macromolecule metabolism'	'Macromolecule synthesis, modification'	'Proteins - translation and modification'	0.912088	0
3178	[]	'Macromolecule metabolism'	'Macromolecule synthesis, modification'	'Proteins - translation and modification'	0.901099	0
2034	'prolipoprotein diacylglyceryl transferase'	'Macromolecule metabolism'	'Macromolecule synthesis, modification'	'Phospholipids'	0.895604	0
1508	'histidyl-tRNA synthetase'	'Macromolecule metabolism'	'Macromolecule synthesis, modification'	'Amino acyl tRNA syn; tRNA modification'	0.884615	0
1255	'G/U mismatch-specific DNA glycosylase'	'Macromolecule metabolism'	'Macromolecule synthesis, modification'	'DNA- replication, repair,restr./modification'	0.873626	6.81738e-05
5499	'aspartyl/glutamyl-tRNA amidotransferase subunit A'	'Macromolecule metabolism'	'Macromolecule synthesis, modification'	'Amino acyl tRNA syn; tRNA modification'	0.873626	6.81738e-05
5501	'aspartyl/glutamyl-tRNA amidotransferase subunit B'	'Macromolecule metabolism'	'Macromolecule synthesis, modification'	'Amino acyl tRNA syn; tRNA modification'	0.873626	6.81738e-05
5822	'DNA topoisomerase IV subunit B'	'Macromolecule metabolism'	'Macromolecule synthesis, modification'	'DNA- replication, repair,restr./modification'	0.873626	6.81738e-05
5498	'aspartyl/glutamyl-tRNA amidotransferase subunit C'	'Macromolecule metabolism'	'Macromolecule synthesis, modification'	'Amino acyl tRNA syn; tRNA modification'	0.868132	0.000124577
6467	'phosphatidylserine synthase'	'Macromolecule metabolism'	'Macromolecule synthesis, modification'	'Phospholipids'	0.868132	0.000124577
5627	'ribosome recycling factor'	'Macromolecule metabolism'	'Macromolecule synthesis, modification'	'Proteins - translation and modification'	0.862637	0.000188832
1501	'alanyl-tRNA synthetase'	'Macromolecule metabolism'	'Macromolecule synthesis, modification'	'Amino acyl tRNA syn; tRNA modification'	0.857143	0.000261586
1552	'rRNA methylase'	'Macromolecule metabolism'	'Macromolecule synthesis, modification'	'RNA synthesis, modification, DNA transcription'	0.857143	0.000261586
1638	'peptidyl-prolyl cis-trans isomerase'	'Macromolecule metabolism'	'Macromolecule synthesis, modification'	'Protein modification'	0.857143	0.000261586
2266	'methionine aminopeptidase'	'Macromolecule metabolism'	'Macromolecule synthesis, modification'	'Proteins - translation and modification'	0.851648	0.00034352
3921	'low molecular weight protein-tyrosine-phosphatase'	'Macromolecule metabolism'	'Macromolecule synthesis, modification'	'Proteins - translation and modification'	0.846154	0.000435351
4647	'transcription antitermination protein'	'Macromolecule metabolism'	'Macromolecule synthesis, modification'	'RNA synthesis, modification, DNA transcription'	0.846154	0.000435351
4731	'tRNA pseudouridine synthase A'	'Macromolecule metabolism'	'Macromolecule synthesis, modification'	'RNA synthesis, modification, DNA transcription'	0.846154	0.000435351
5221	'polypeptide deformylase'	'Macromolecule metabolism'	'Macromolecule synthesis, modification'	'Protein modification'	0.840659	0.000537831
5599	'signal peptidase I'	'Macromolecule metabolism'	'Macromolecule synthesis, modification'	'Proteins - translation and modification'	0.840659	0.000537831
1473	'methionyl-tRNA formyltransferase'	'Macromolecule metabolism'	'Macromolecule synthesis, modification'	'Amino acyl tRNA syn; tRNA modification'	0.835165	0.000651748
3836	'rRNA methylase'	'Macromolecule metabolism'	'Macromolecule synthesis, modification'	'RNA synthesis, modification, DNA transcription'	0.835165	0.000651748
4751	'acetyltransferase'	'Macromolecule metabolism'	'Macromolecule synthesis, modification'	'Proteins - translation and modification'	0.835165	0.000651748
1663	'cysteinyl-tRNA synthetase'	'Macromolecule metabolism'	'Macromolecule synthesis, modification'	'Amino acyl tRNA syn; tRNA modification'	0.82967	0.000777927
1792	'3-methyladenine DNA glycosylase'	'Macromolecule metabolism'	'Macromolecule synthesis, modification'	'DNA- replication, repair,restr./modification'	0.818681	0.00107056
2234	'bifunctional glutamine-synthetase adenylyltransferase/deadenyltransferase'	'Macromolecule metabolism'	'Macromolecule synthesis, modification'	'Protein modification'	0.818681	0.00107056
4560	'polypetide deformylase'	'Macromolecule metabolism'	'Macromolecule synthesis, modification'	'Protein modification'	0.818681	0.00107056
4839	'tryptophanyl-tRNA synthetase'	'Macromolecule metabolism'	'Macromolecule synthesis, modification'	'Amino acyl tRNA syn; tRNA modification'	0.818681	0.00107056
4661	'elongation factor G'	'Macromolecule metabolism'	'Macromolecule synthesis, modification'	'Proteins - translation and modification'	0.807692	0.0014231
4797	'ATP-dependent DNA helicase II'	'Macromolecule metabolism'	'Macromolecule synthesis, modification'	'DNA- replication, repair,restr./modification'	0.807692	0.0014231
5556	'histone-like DNA binding protein'	'Macromolecule metabolism'	'Macromolecule synthesis, modification'	'Basic proteins - synthesis, modification'	0.807692	0.0014231
1314	'sugar acetyltransferase'	'Macromolecule metabolism'	'Macromolecule synthesis, modification'	'Polysaccharides - (cytoplasmic) '	0.802198	0.00162431
2952	'helicase'	'Macromolecule metabolism'	'Macromolecule synthesis, modification'	'DNA- replication, repair,restr./modification'	0.796703	0.00184354
3351	'DNA repair protein RadA'	'Macromolecule metabolism'	'Macromolecule synthesis, modification'	'DNA- replication, repair,restr./modification'	0.796703	0.00184354
2003	'DNA polymerase I'	'Macromolecule metabolism'	'Macromolecule synthesis, modification'	'DNA- replication, repair,restr./modification'	0.785714	0.00234054
4724	'methionine aminopeptidase'	'Macromolecule metabolism'	'Macromolecule synthesis, modification'	'Proteins - translation and modification'	0.785714	0.00234054
5559	'NAD(P)H-dependent glycerol-3-phosphate dehydrogenase'	'Macromolecule metabolism'	'Macromolecule synthesis, modification'	'Phospholipids'	0.785714	0.00234054
5594	'tRNA (guanine-N(1)-)-methyltransferase'	'Macromolecule metabolism'	'Macromolecule synthesis, modification'	'Amino acyl tRNA syn; tRNA modification'	0.785714	0.00234054
6084	'DNA polymerase III subunit epsilon'	'Macromolecule metabolism'	'Macromolecule synthesis, modification'	'DNA- replication, repair,restr./modification'	0.774725	0.00292338
3795	'aspartyl-tRNA synthetase'	'Macromolecule metabolism'	'Macromolecule synthesis, modification'	'Amino acyl tRNA syn; tRNA modification'	0.769231	0.00325008
3732	'DEAD/DEAH box helicase'	'Macromolecule metabolism'	'Macromolecule synthesis, modification'	'RNA synthesis, modification, DNA transcription'	0.747253	0.00482317
4235	'cysteinyl-tRNA synthetase'	'Macromolecule metabolism'	'Macromolecule synthesis, modification'	'Amino acyl tRNA syn; tRNA modification'	0.747253	0.00482317
4495	'DNA polymerase-like protein'	'Macromolecule metabolism'	'Macromolecule synthesis, modification'	'DNA- replication, repair,restr./modification'	0.736264	0.00578942
2615	'valyl-tRNA synthetase'	'Macromolecule metabolism'	'Macromolecule synthesis, modification'	'Amino acyl tRNA syn; tRNA modification'	0.730769	0.00632275
3028	'phosphomannomutase'	'Macromolecule metabolism'	'Macromolecule synthesis, modification'	'Polysaccharides - (cytoplasmic) '	0.730769	0.00632275
6445	'inositol monophosphatase'	'Macromolecule metabolism'	'Macromolecule synthesis, modification'	'Phospholipids'	0.725275	0.00689166
1114	'uracil-DNA glycosylase'	'Macromolecule metabolism'	'Macromolecule synthesis, modification'	'DNA- replication, repair,restr./modification'	0.71978	0.00749781
1510	'peptidyl-prolyl cis-trans isomerase'	'Macromolecule metabolism'	'Macromolecule synthesis, modification'	'Proteins - translation and modification'	0.714286	0.00814287
3039	'nucleotide phosphorylase'	'Macromolecule metabolism'	'Macromolecule synthesis, modification'	'Polysaccharides - (cytoplasmic) '	0.697802	0.0103289
5597	'signal peptidase I'	'Macromolecule metabolism'	'Macromolecule synthesis, modification'	'Proteins - translation and modification'	0.697802	0.0103289
2571	'leucyl-tRNA synthetase'	'Macromolecule metabolism'	'Macromolecule synthesis, modification'	'Amino acyl tRNA syn; tRNA modification'	0.692308	0.0111472
1423	'glycosyl transferase'	'Macromolecule metabolism'	'Macromolecule synthesis, modification'	'Polysaccharides - (cytoplasmic) '	0.675824	0.013897
5143	'DNA-3-methyladenine glycosylase I'	'Macromolecule metabolism'	'Macromolecule synthesis, modification'	'DNA- replication, repair,restr./modification'	0.675824	0.013897
1818	'tyrosyl-tRNA synthetase'	'Macromolecule metabolism'	'Macromolecule synthesis, modification'	'Amino acyl tRNA syn; tRNA modification'	0.67033	0.0149184
1780	'DNA repair protein'	'Macromolecule metabolism'	'Macromolecule synthesis, modification'	'DNA- replication, repair,restr./modification'	0.659341	0.0171303
1211	'polypeptide deformylase'	'Macromolecule metabolism'	'Macromolecule synthesis, modification'	'Protein modification'	0.653846	0.0183249
5598	'signal peptidase I'	'Macromolecule metabolism'	'Macromolecule synthesis, modification'	'Proteins - translation and modification'	0.648352	0.0195814
2076	'isoleucyl-tRNA synthetase'	'Macromolecule metabolism'	'Macromolecule synthesis, modification'	'Amino acyl tRNA syn; tRNA modification'	0.642857	0.0209019
1167	'helicase'	'Macromolecule metabolism'	'Macromolecule synthesis, modification'	'DNA- replication, repair,restr./modification'	0.626374	0.0252688
3304	'arginyl-tRNA synthetase'	'Macromolecule metabolism'	'Macromolecule synthesis, modification'	'Amino acyl tRNA syn; tRNA modification'	0.626374	0.0252688
2626	'DNA repair hydrolase (fragment)'	'Macromolecule metabolism'	'Macromolecule synthesis, modification'	'DNA- replication, repair,restr./modification'	0.598901	0.0340307
5331	'DNA methylase'	'Macromolecule metabolism'	'Macromolecule synthesis, modification'	'DNA- replication, repair,restr./modification'	0.598901	0.0340307
6589	'elongation factor G'	'Macromolecule metabolism'	'Macromolecule synthesis, modification'	'Proteins - translation and modification'	0.598901	0.0340307
1478	'DNA-directed RNA polymerase subunit omega'	'Macromolecule metabolism'	'Macromolecule synthesis, modification'	'RNA synthesis, modification, DNA transcription'	0.593407	0.0360257
3881	'ribonuclease P component'	'Macromolecule metabolism'	'Macromolecule synthesis, modification'	'RNA synthesis, modification, DNA transcription'	0.582418	0.0402767
5706	'translation initiation factor IF-2'	'Macromolecule metabolism'	'Macromolecule synthesis, modification'	'Proteins - translation and modification'	0.582418	0.0402767
4752	'DNA-binding/iron metalloprotein/AP endonuclease'	'Macromolecule metabolism'	'Macromolecule synthesis, modification'	'Glycoprotein'	0.576923	0.0425372
5566	'ATP-dependent DNA helicase RecG'	'Macromolecule metabolism'	'Macromolecule synthesis, modification'	'DNA- replication, repair,restr./modification'	0.565934	0.0473396
7510	'peptidyl-prolyl cis-trans isomerase'	'Macromolecule metabolism'	'Macromolecule synthesis, modification'	'Proteins - translation and modification'	0.56044	0.0498861
3614	'aspartate-semialdehyde dehydrogenase'	'Metabolism of small molecules'	'Amino acid biosynthesis'	'Lysine'	0.961538	0
4645	'aspartate aminotransferase'	'Metabolism of small molecules'	'Amino acid biosynthesis'	'Aspartate'	0.945055	0
5470	'serine hydroxymethyltransferase'	'Metabolism of small molecules'	'Amino acid biosynthesis'	'Glycine'	0.912088	0
1438	'ATP phosphoribosyltransferase'	'Metabolism of small molecules'	'Amino acid biosynthesis'	'Histidine'	0.906593	0
1808	'phosphoserine phosphatase'	'Metabolism of small molecules'	'Amino acid biosynthesis'	'Serine'	0.868132	0.000124577
2157	'aminotransferase'	'Metabolism of small molecules'	'Amino acid biosynthesis'	'Alanine'	0.857143	0.000261586
5529	'alpha-isopropylmalate/homocitrate synthase family transferase'	'Metabolism of small molecules'	'Amino acid biosynthesis'	'Leucine'	0.835165	0.000651748
3851	'para-aminobenzoate synthase component II'	'Metabolism of small molecules'	'Amino acid biosynthesis'	'Tryptophan'	0.82967	0.000777927
1439	'phosphoribosyl-ATP pyrophosphatase'	'Metabolism of small molecules'	'Amino acid biosynthesis'	'Histidine'	0.824176	0.000917231
2587	'gamma-glutamyl kinase'	'Metabolism of small molecules'	'Amino acid biosynthesis'	'Proline'	0.824176	0.000917231
3962	'prephenate dehydratase'	'Metabolism of small molecules'	'Amino acid biosynthesis'	'Amino acid biosynthesis'	0.824176	0.000917231
5515	'D-3-phosphoglycerate dehydrogenase'	'Metabolism of small molecules'	'Amino acid biosynthesis'	'Serine'	0.824176	0.000917231
2147	'anthranilate phosphoribosyltransferase'	'Metabolism of small molecules'	'Amino acid biosynthesis'	'Tryptophan'	0.813187	0.00123886
1495	'shikimate kinase'	'Metabolism of small molecules'	'Amino acid biosynthesis'	'Chorismate'	0.785714	0.00234054
1498	'shikimate 5-dehydrogenase'	'Metabolism of small molecules'	'Amino acid biosynthesis'	'Chorismate'	0.78022	0.00262062
3920	'cystathionine gamma-lyase'	'Metabolism of small molecules'	'Amino acid biosynthesis'	'Methionine'	0.763736	0.00360204
2198	'glutamine synthetase'	'Metabolism of small molecules'	'Amino acid biosynthesis'	'Glutamine'	0.758242	0.00398061
4089	'valine dehydrogenase'	'Metabolism of small molecules'	'Amino acid biosynthesis'	'Glutamate'	0.747253	0.00482317
3077	'cystathionine beta-synthase'	'Metabolism of small molecules'	'Amino acid biosynthesis'	'Cysteine'	0.730769	0.00632275
2019	'chorismate mutase'	'Metabolism of small molecules'	'Amino acid biosynthesis'	'Tyrosine'	0.708791	0.00882856
3615	'aspartate kinase'	'Metabolism of small molecules'	'Amino acid biosynthesis'	'Threonine'	0.681319	0.0129293
5355	'threonine synthase'	'Metabolism of small molecules'	'Amino acid biosynthesis'	'Threonine'	0.681319	0.0129293
1496	'chorismate synthase'	'Metabolism of small molecules'	'Amino acid biosynthesis'	'Chorismate'	0.675824	0.013897
2210	'glutamine synthetase'	'Metabolism of small molecules'	'Amino acid biosynthesis'	'Glutamine'	0.642857	0.0209019
4366	'phosphoserine aminotransferase'	'Metabolism of small molecules'	'Amino acid biosynthesis'	'Serine'	0.642857	0.0209019
2037	'tryptophan synthase subunit beta'	'Metabolism of small molecules'	'Amino acid biosynthesis'	'Tryptophan'	0.56044	0.0498861
2043	'anthranilate synthase component I'	'Metabolism of small molecules'	'Amino acid biosynthesis'	'Tryptophan'	0.56044	0.0498861
4958	'cystathionine gamma-synthase'	'Metabolism of small molecules'	'Amino acid biosynthesis'	'Methionine'	0.56044	0.0498861
4824	'bifunctional 5,10-methylene-tetrahydrofolate dehydrogenase/ 5,10-methylene-tetrahydrofolate cyclohydrolase'	'Metabolism of small molecules'	'Biosynthesis of cofactors,carriers'	'Folic acid'	0.93956	0
1553	'uroporphyrin-III methyltransferase'	'Metabolism of small molecules'	'Biosynthesis of cofactors,carriers'	'Heme, porphyrin'	0.928571	0
3311	'delta-aminolevulinic acid dehydratase'	'Metabolism of small molecules'	'Biosynthesis of cofactors,carriers'	'Heme, porphyrin'	0.917582	0
4556	'ubiquinone/menaquinone biosynthesis methyltransferase'	'Metabolism of small molecules'	'Biosynthesis of cofactors,carriers'	'Menaquinone, ubiquinone'	0.906593	0
5859	'ferrochelatase'	'Metabolism of small molecules'	'Biosynthesis of cofactors,carriers'	'Heme, porphyrin'	0.906593	0
3400	'dihydroneopterin aldolase'	'Metabolism of small molecules'	'Biosynthesis of cofactors,carriers'	'Folic acid'	0.895604	0
3382	'L-aspartate oxidase'	'Metabolism of small molecules'	'Biosynthesis of cofactors,carriers'	'Pyridine nucleotide'	0.879121	1.9007e-05
1440	'6,7-dimethyl-8-ribityllumazine synthase'	'Metabolism of small molecules'	'Biosynthesis of cofactors,carriers'	'Riboflavin'	0.873626	6.81738e-05
5438	'thioredoxin'	'Metabolism of small molecules'	'Biosynthesis of cofactors,carriers'	'Thioredoxin, glutaredoxin, glutathione'	0.873626	6.81738e-05
4403	'formyltetrahydrofolate deformylase'	'Metabolism of small molecules'	'Biosynthesis of cofactors,carriers'	'Folic acid'	0.868132	0.000124577
506	'NAD synthetase'	'Metabolism of small molecules'	'Biosynthesis of cofactors,carriers'	'Pyridine nucleotide'	0.857143	0.000261586
2614	'folylpolyglutamate synthase'	'Metabolism of small molecules'	'Biosynthesis of cofactors,carriers'	'Folic acid'	0.851648	0.00034352
1441	'bifunctional 3,4-dihydroxy-2-butanone 4-phosphate synthase/GTP cyclohydrolase II protein'	'Metabolism of small molecules'	'Biosynthesis of cofactors,carriers'	'Riboflavin'	0.846154	0.000435351
1554	'nicotinate-nucleotide-dimethylbenzimidazole phosphoribosyltransferase'	'Metabolism of small molecules'	'Biosynthesis of cofactors,carriers'	'Cobalamin'	0.846154	0.000435351
2175	'nicotinate-nucleotide--dimethylbenzimidazole phosphoribosyltransferase'	'Metabolism of small molecules'	'Biosynthesis of cofactors,carriers'	'Cobalamin'	0.835165	0.000651748
3381	'nicotinate-nucleotide pyrophosphorylase'	'Metabolism of small molecules'	'Biosynthesis of cofactors,carriers'	'Pyridine nucleotide'	0.82967	0.000777927
3148	'4-diphosphocytidyl-2-C-methyl-D-erythritol kinase'	'Metabolism of small molecules'	'Biosynthesis of cofactors,carriers'	'Menaquinone, ubiquinone'	0.824176	0.000917231
4387	'pyridoxamine oxidase'	'Metabolism of small molecules'	'Biosynthesis of cofactors,carriers'	'Pyridoxine'	0.824176	0.000917231
4161	'molybdopterin converting factor'	'Metabolism of small molecules'	'Biosynthesis of cofactors,carriers'	'Molybdopterin'	0.807692	0.0014231
1847	'cobalamin biosynthesis protein'	'Metabolism of small molecules'	'Biosynthesis of cofactors,carriers'	'Cobalamin'	0.802198	0.00162431
4491	'prenyltransferase'	'Metabolism of small molecules'	'Biosynthesis of cofactors,carriers'	'Menaquinone, ubiquinone'	0.802198	0.00162431
1856	'precorrin-6Y C5,15-methyltransferase'	'Metabolism of small molecules'	'Biosynthesis of cofactors,carriers'	'Cobalamin'	0.78022	0.00262062
3180	'molybdenum cofactor biosynthesis protein MoaC'	'Metabolism of small molecules'	'Biosynthesis of cofactors,carriers'	'Molybdopterin'	0.758242	0.00398061
5562	'thiamine monophosphate kinase'	'Metabolism of small molecules'	'Biosynthesis of cofactors,carriers'	'Thiamin'	0.758242	0.00398061
2109	'thiazole synthase'	'Metabolism of small molecules'	'Biosynthesis of cofactors,carriers'	'Thiamin'	0.747253	0.00482317
2162	'quinolinate synthetase'	'Metabolism of small molecules'	'Biosynthesis of cofactors,carriers'	'Pyridine nucleotide'	0.747253	0.00482317
2238	'NAD(+) synthase (glutamine-hydrolysing)'	'Metabolism of small molecules'	'Biosynthesis of cofactors,carriers'	'Pyridine nucleotide'	0.747253	0.00482317
3181	'molybdopterin biosynthesis protein'	'Metabolism of small molecules'	'Biosynthesis of cofactors,carriers'	'Molybdopterin'	0.741758	0.00529008
5568	'phosphopantetheine adenylyltransferase'	'Metabolism of small molecules'	'Biosynthesis of cofactors,carriers'	'Acyl carrier protein (ACP)'	0.714286	0.00814287
4475	'cytochrome biogenesis-like protein'	'Metabolism of small molecules'	'Biosynthesis of cofactors,carriers'	'Heme, porphyrin'	0.697802	0.0103289
6031	'uroporphyrinogen decarboxylase'	'Metabolism of small molecules'	'Biosynthesis of cofactors,carriers'	'Heme, porphyrin'	0.681319	0.0129293
1859	'hypothetical protein'	'Metabolism of small molecules'	'Biosynthesis of cofactors,carriers'	'Cobalamin'	0.675824	0.013897
4473	'cytochrome biogenesis-like protein'	'Metabolism of small molecules'	'Biosynthesis of cofactors,carriers'	'Heme, porphyrin'	0.664835	0.0159955
6971	'precorrin 6A synthase'	'Metabolism of small molecules'	'Biosynthesis of cofactors,carriers'	'Cobalamin'	0.664835	0.0159955
4583	'polyprenyl diphosphate synthase'	'Metabolism of small molecules'	'Biosynthesis of cofactors,carriers'	'Menaquinone, ubiquinone'	0.642857	0.0209019
4469	'glutamate-1-semialdehyde aminotransferase'	'Metabolism of small molecules'	'Biosynthesis of cofactors,carriers'	'Heme, porphyrin'	0.637363	0.0222885
1857	'bifunctional CbiGH'	'Metabolism of small molecules'	'Biosynthesis of cofactors,carriers'	'Cobalamin'	0.626374	0.0252688
3179	'molybdenum cofactor biosynthesis protein'	'Metabolism of small molecules'	'Biosynthesis of cofactors,carriers'	'Molybdopterin'	0.60989	0.03029
3398	'dihydropteroate synthase'	'Metabolism of small molecules'	'Biosynthesis of cofactors,carriers'	'Folic acid'	0.604396	0.0321195
1848	'cobyric acid synthase'	'Metabolism of small molecules'	'Biosynthesis of cofactors,carriers'	'Cobalamin'	0.593407	0.0360257
2630	'biotin synthase'	'Metabolism of small molecules'	'Biosynthesis of cofactors,carriers'	'Biotin'	0.593407	0.0360257
3401	'hydroxymethyldihydropteridine pyrophosphokinase'	'Metabolism of small molecules'	'Biosynthesis of cofactors,carriers'	'Folic acid'	0.576923	0.0425372
3093	'hydrolase'	'Metabolism of small molecules'	'Central intermediary metabolism'	'Phosphorus compounds'	0.967033	0
3678	'deoxycytidine triphosphate deaminase'	'Metabolism of small molecules'	'Central intermediary metabolism'	'Nucleotide interconversions'	0.967033	0
4041	'uracil phosphoribosyltransferase'	'Metabolism of small molecules'	'Central intermediary metabolism'	'Sugar-nucleotide biosynthesis, conversions'	0.956044	0
3052	'UDP-glucose 6-dehydrogenase'	'Metabolism of small molecules'	'Central intermediary metabolism'	'Sugar-nucleotide biosynthesis, conversions'	0.950549	0
5626	'uridylate kinase'	'Metabolism of small molecules'	'Central intermediary metabolism'	'Nucleotide interconversions'	0.950549	0
6754	'glycerol dehydrogenase'	'Metabolism of small molecules'	'Central intermediary metabolism'	'Misc. glycerol metabolism'	0.950549	0
2612	'nucleoside diphosphate kinase'	'Metabolism of small molecules'	'Central intermediary metabolism'	'Nucleotide interconversions'	0.945055	0
5563	'phosphomethylpyrimidine kinase'	'Metabolism of small molecules'	'Central intermediary metabolism'	'Polyamine biosynthesis'	0.923077	0
7000	'isocitrate dehydrogenase'	'Metabolism of small molecules'	'Central intermediary metabolism'	'Glyoxylate bypass'	0.89011	0
2098	'methyltransferase'	'Metabolism of small molecules'	'Central intermediary metabolism'	'S-adenosyl methionine'	0.884615	0
1935	'transketolase'	'Metabolism of small molecules'	'Central intermediary metabolism'	'Non-oxidative branch, pentose pwy'	0.857143	0.000261586
2627	'ribose-5-phosphate isomerase B'	'Metabolism of small molecules'	'Central intermediary metabolism'	'Non-oxidative branch, pentose pwy'	0.835165	0.000651748
5261	'malate oxidoreductase'	'Metabolism of small molecules'	'Central intermediary metabolism'	'other'	0.835165	0.000651748
1476	'S-adenosylmethionine synthetase'	'Metabolism of small molecules'	'Central intermediary metabolism'	'S-adenosyl methionine'	0.824176	0.000917231
5845	'thymidine kinase'	'Metabolism of small molecules'	'Central intermediary metabolism'	'Nucleotide interconversions'	0.813187	0.00123886
2546	'adenosine deaminase'	'Metabolism of small molecules'	'Central intermediary metabolism'	'Nucleotide interconversions'	0.791209	0.00208191
1479	'guanylate kinase'	'Metabolism of small molecules'	'Central intermediary metabolism'	'Nucleotide interconversions'	0.769231	0.00325008
3542	'integral membrane protein with kinase activity'	'Metabolism of small molecules'	'Central intermediary metabolism'	'Nucleotide interconversions'	0.747253	0.00482317
3409	'inorganic pyrophosphatase'	'Metabolism of small molecules'	'Central intermediary metabolism'	'Phosphorus compounds'	0.741758	0.00529008
4889	'cytidine deaminase'	'Metabolism of small molecules'	'Central intermediary metabolism'	'Nucleotide interconversions'	0.725275	0.00689166
2548	'Hit-family protein'	'Metabolism of small molecules'	'Central intermediary metabolism'	'Nucleotide interconversions'	0.697802	0.0103289
4890	'thymidine phosphorylase'	'Metabolism of small molecules'	'Central intermediary metabolism'	'Nucleotide interconversions'	0.692308	0.0111472
6013	'1-deoxy-D-xylulose-5-phosphate synthase'	'Metabolism of small molecules'	'Central intermediary metabolism'	'Oligosaccharides'	0.675824	0.013897
1514	'adenine phosphoribosyltransferase'	'Metabolism of small molecules'	'Central intermediary metabolism'	'Nucleotide interconversions'	0.637363	0.0222885
3779	'nucleoside hydrolase'	'Metabolism of small molecules'	'Central intermediary metabolism'	'Salvage of nucleosides and nucleotides'	0.631868	0.0237434
2170	'methyltransferase'	'Metabolism of small molecules'	'Central intermediary metabolism'	'S-adenosyl methionine'	0.60989	0.03029
5854	'thiosulfate sulfurtransferase'	'Metabolism of small molecules'	'Central intermediary metabolism'	'Sulfur metabolism'	0.598901	0.0340307
2951	'malate oxidoreductase'	'Metabolism of small molecules'	'Central intermediary metabolism'	'other'	0.582418	0.0402767
4736	'phosphoglucosamine mutase'	'Metabolism of small molecules'	'Degradation of small molecules'	'Carbon compounds'	0.983516	0
1233	'urease accessroy protein UreF'	'Metabolism of small molecules'	'Degradation of small molecules'	'Amines'	0.945055	0
6748	'enoyl CoA hydratase'	'Metabolism of small molecules'	'Degradation of small molecules'	'Fatty acids'	0.934066	0
5471	'glycine cleavage system protein H'	'Metabolism of small molecules'	'Degradation of small molecules'	'Amino acids'	0.895604	0
6740	'D-amino acid oxidase'	'Metabolism of small molecules'	'Degradation of small molecules'	'Amino acids'	0.895604	0
3049	'acyl-CoA hydrolase'	'Metabolism of small molecules'	'Degradation of small molecules'	'Fatty acids'	0.879121	1.9007e-05
4373	'mut-like protein'	'Metabolism of small molecules'	'Degradation of small molecules'	'Amines'	0.840659	0.000537831
5144	'acyl CoA isomerase'	'Metabolism of small molecules'	'Degradation of small molecules'	'Fatty acids'	0.818681	0.00107056
3330	'acetoin utilization protein'	'Metabolism of small molecules'	'Degradation of small molecules'	'Carbon compounds'	0.807692	0.0014231
2283	'esterase'	'Metabolism of small molecules'	'Degradation of small molecules'	'Other'	0.785714	0.00234054
2287	'oxidoreductase'	'Metabolism of small molecules'	'Degradation of small molecules'	'Other'	0.785714	0.00234054
4930	'enoyl-CoA hydratase'	'Metabolism of small molecules'	'Degradation of small molecules'	'Fatty acids'	0.78022	0.00262062
4764	'dehydrogenase'	'Metabolism of small molecules'	'Degradation of small molecules'	'Fatty acids'	0.758242	0.00398061
3182	'UTP-glucose-1-phosphate uridylyltransferase'	'Metabolism of small molecules'	'Degradation of small molecules'	'Carbon compounds'	0.697802	0.0103289
1234	'urease subunit alpha'	'Metabolism of small molecules'	'Degradation of small molecules'	'Amines'	0.692308	0.0111472
4746	'lipase'	'Metabolism of small molecules'	'Degradation of small molecules'	'Fatty acids'	0.675824	0.013897
2988	'UDP-glucose 4-epimerase'	'Metabolism of small molecules'	'Degradation of small molecules'	'Carbon compounds'	0.620879	0.0268669
4580	'fumarylacetoacetase'	'Metabolism of small molecules'	'Degradation of small molecules'	'Amino acids'	0.60989	0.03029
6106	'acyl-CoA dehydrogenase'	'Metabolism of small molecules'	'Degradation of small molecules'	'Fatty acids'	0.598901	0.0340307
6670	'glucosidase'	'Metabolism of small molecules'	'Degradation of small molecules'	'Carbon compounds'	0.593407	0.0360257
3780	'sugar hydrolase'	'Metabolism of small molecules'	'Degradation of small molecules'	'Carbon compounds'	0.582418	0.0402767
1560	'phosphatase'	'Metabolism of small molecules'	'Degradation of small molecules'	'Amines'	0.56044	0.0498861
5423	'pyruvate kinase'	'Metabolism of small molecules'	'Energy metabolism, carbon'	'Glycolysis'	0.967033	0
1781	'inorganic polyphosphate/ATP-NAD kinase'	'Metabolism of small molecules'	'Energy metabolism, carbon'	'ATP-proton motive force'	0.945055	0
3877	'6-phosphogluconate dehydrogenase'	'Metabolism of small molecules'	'Energy metabolism, carbon'	'Oxidative branch, pentose pathway'	0.928571	0
3392	'NADH dehydrogenase subunit NuoD2'	'Metabolism of small molecules'	'Energy metabolism, carbon'	'Electron transport'	0.917582	0
2181	'dihydrolipoamide succinyltransferase'	'Metabolism of small molecules'	'Energy metabolism, carbon'	'Glycolysis'	0.912088	0
681	'ferredoxin/ferredoxin-NADP reductase'	'Metabolism of small molecules'	'Energy metabolism, carbon'	'Electron transport'	0.906593	0
4809	'succinyl-CoA synthetase subunit alpha'	'Metabolism of small molecules'	'Energy metabolism, carbon'	'TCAcycle'	0.906593	0
6586	'succinyl-CoA synthetase subunit alpha'	'Metabolism of small molecules'	'Energy metabolism, carbon'	'TCAcycle'	0.901099	0
6658	'6-phosphogluconate dehydrogenase'	'Metabolism of small molecules'	'Energy metabolism, carbon'	'Oxidative branch, pentose pathway'	0.901099	0
583	'cytochrome P450'	'Metabolism of small molecules'	'Energy metabolism, carbon'	'Electron transport'	0.879121	1.9007e-05
1945	'triosephosphate isomerase'	'Metabolism of small molecules'	'Energy metabolism, carbon'	'Glycolysis'	0.879121	1.9007e-05
3096	'phosphopyruvate hydratase'	'Metabolism of small molecules'	'Energy metabolism, carbon'	'Glycolysis'	0.873626	6.81738e-05
4209	'phosphoglyceromutase'	'Metabolism of small molecules'	'Energy metabolism, carbon'	'Glycolysis'	0.873626	6.81738e-05
5373	'F0F1 ATP synthase subunit beta'	'Metabolism of small molecules'	'Energy metabolism, carbon'	'ATP-proton motive force'	0.846154	0.000435351
3127	'phosphoenolpyruvate carboxylase'	'Metabolism of small molecules'	'Energy metabolism, carbon'	'Fermentation'	0.835165	0.000651748
5999	'aconitate hydratase'	'Metabolism of small molecules'	'Energy metabolism, carbon'	'TCAcycle'	0.82967	0.000777927
2180	'dihydrolipoamide dehydrogenase'	'Metabolism of small molecules'	'Energy metabolism, carbon'	'Pyruvate dehydrogenase'	0.824176	0.000917231
5135	'ferredoxin'	'Metabolism of small molecules'	'Energy metabolism, carbon'	'Electron transport'	0.824176	0.000917231
5281	'alpha-ketoglutarate decarboxylase'	'Metabolism of small molecules'	'Energy metabolism, carbon'	'TCAcycle'	0.818681	0.00107056
219	'nitrate reductase subunit delta NarI2'	'Metabolism of small molecules'	'Energy metabolism, carbon'	'Anaerobic respiration'	0.802198	0.00162431
4470	'phosphoglycerate mutase'	'Metabolism of small molecules'	'Energy metabolism, carbon'	'Glycolysis'	0.791209	0.00208191
1214	'6-phosphofructokinase'	'Metabolism of small molecules'	'Energy metabolism, carbon'	'Glycolysis'	0.785714	0.00234054
1946	'phosphoglycerate kinase'	'Metabolism of small molecules'	'Energy metabolism, carbon'	'Glycolysis'	0.785714	0.00234054
3649	'fructose-bisphosphate aldolase'	'Metabolism of small molecules'	'Energy metabolism, carbon'	'Glycolysis'	0.785714	0.00234054
4858	'succinate dehydrogenase membrane subunit'	'Metabolism of small molecules'	'Energy metabolism, carbon'	'TCAcycle'	0.78022	0.00262062
924	'cytochrome B subunit'	'Metabolism of small molecules'	'Energy metabolism, carbon'	'TCAcycle'	0.774725	0.00292338
2149	'Rieske iron-sulfur protein'	'Metabolism of small molecules'	'Energy metabolism, carbon'	'Electron transport'	0.774725	0.00292338
2736	'type II citrate synthase'	'Metabolism of small molecules'	'Energy metabolism, carbon'	'TCAcycle'	0.769231	0.00325008
4559	'electron transfer oxidoreductase'	'Metabolism of small molecules'	'Energy metabolism, carbon'	'Electron transport'	0.769231	0.00325008
4808	'succinyl-CoA synthetase subunit beta'	'Metabolism of small molecules'	'Energy metabolism, carbon'	'TCAcycle'	0.769231	0.00325008
2156	'cytochrome c oxidase subunit II'	'Metabolism of small molecules'	'Energy metabolism, carbon'	'Aerobic respiration'	0.763736	0.00360204
4856	'succinate dehydrogenase flavoprotein subunit'	'Metabolism of small molecules'	'Energy metabolism, carbon'	'TCAcycle'	0.763736	0.00360204
1934	'protoheme IX farnesyltransferase'	'Metabolism of small molecules'	'Energy metabolism, carbon'	'Aerobic respiration'	0.758242	0.00398061
2148	'cytochrome B subunit'	'Metabolism of small molecules'	'Energy metabolism, carbon'	'Electron transport'	0.747253	0.00482317
4827	'malate dehydrogenase'	'Metabolism of small molecules'	'Energy metabolism, carbon'	'TCAcycle'	0.747253	0.00482317
1081	'electron transfer flavoprotein subunit alpha'	'Metabolism of small molecules'	'Energy metabolism, carbon'	'Electron transport'	0.741758	0.00529008
4600	'NADH dehydrogenase subunit NuoB2'	'Metabolism of small molecules'	'Energy metabolism, carbon'	'Electron transport'	0.741758	0.00529008
4857	'succinate dehydrogenase membrane subunit'	'Metabolism of small molecules'	'Energy metabolism, carbon'	'TCAcycle'	0.736264	0.00578942
2150	'cytochrome C heme-binding subunit'	'Metabolism of small molecules'	'Energy metabolism, carbon'	'Electron transport'	0.734526	0.00424314
5371	'F0F1 ATP synthase subunit alpha'	'Metabolism of small molecules'	'Energy metabolism, carbon'	'ATP-proton motive force'	0.730769	0.00632275
923	'succinate dehydrogenase flavoprotein subunit'	'Metabolism of small molecules'	'Energy metabolism, carbon'	'TCAcycle'	0.725275	0.00689166
4855	'succinate dehydrogenase iron-sulfur subunit'	'Metabolism of small molecules'	'Energy metabolism, carbon'	'TCAcycle'	0.725275	0.00689166
5372	'F0F1 ATP synthase subunit gamma'	'Metabolism of small molecules'	'Energy metabolism, carbon'	'ATP-proton motive force'	0.725275	0.00689166
4602	'NADH dehydrogenase subunit NuoH2'	'Metabolism of small molecules'	'Energy metabolism, carbon'	'Electron transport'	0.71978	0.00749781
4601	'dehydrogenase'	'Metabolism of small molecules'	'Energy metabolism, carbon'	'Electron transport'	0.714286	0.00814287
2155	'cytochrome c oxidase subunit I'	'Metabolism of small molecules'	'Energy metabolism, carbon'	'Aerobic respiration'	0.703297	0.00955664
3099	'cytochrome P450 hydroxylase'	'Metabolism of small molecules'	'Energy metabolism, carbon'	'Electron transport'	0.703297	0.00955664
5370	'F0F1 ATP synthase subunit delta'	'Metabolism of small molecules'	'Energy metabolism, carbon'	'ATP-proton motive force'	0.697802	0.0103289
7123	'acyltransferase'	'Metabolism of small molecules'	'Energy metabolism, carbon'	'TCAcycle'	0.686813	0.0120134
2151	'cytochrome c oxidase subunit III'	'Metabolism of small molecules'	'Energy metabolism, carbon'	'Aerobic respiration'	0.681319	0.0129293
5374	'F0F1 ATP synthase subunit epsilon'	'Metabolism of small molecules'	'Energy metabolism, carbon'	'ATP-proton motive force'	0.67033	0.0149184
4599	'NADH dehydrogenase subunit NuoA2'	'Metabolism of small molecules'	'Energy metabolism, carbon'	'Electron transport'	0.664835	0.0159955
6466	'transferase'	'Metabolism of small molecules'	'Energy metabolism, carbon'	'Aerobic respiration'	0.659341	0.0171303
5369	'F0F1 ATP synthase subunit B'	'Metabolism of small molecules'	'Energy metabolism, carbon'	'ATP-proton motive force'	0.653846	0.0183249
3817	'branched-chain alpha-keto acid dehydrogenase E1 subunit alpha'	'Metabolism of small molecules'	'Energy metabolism, carbon'	'Pyruvate dehydrogenase'	0.642857	0.0209019
3823	'quinone oxidoreductase'	'Metabolism of small molecules'	'Energy metabolism, carbon'	'Electron transport'	0.637363	0.0222885
7219	'phosphoglycerate mutase'	'Metabolism of small molecules'	'Energy metabolism, carbon'	'Glycolysis'	0.637363	0.0222885
1939	'6-phosphogluconolactonase'	'Metabolism of small molecules'	'Energy metabolism, carbon'	'Oxidative branch, pentose pathway'	0.631868	0.0237434
1947	'glyceraldehyde-3-phosphate dehydrogenase'	'Metabolism of small molecules'	'Energy metabolism, carbon'	'Glycolysis'	0.60989	0.03029
4603	'NADH dehydrogenase subunit NuoI2'	'Metabolism of small molecules'	'Energy metabolism, carbon'	'Electron transport'	0.604396	0.0321195
5367	'F0F1 ATP synthase subunit A'	'Metabolism of small molecules'	'Energy metabolism, carbon'	'ATP-proton motive force'	0.582418	0.0402767
7110	'ferredoxin'	'Metabolism of small molecules'	'Energy metabolism, carbon'	'Electron transport'	0.582418	0.0402767
922	'succinate dehydrogenase/fumarate reductase iron-sulfur subunit'	'Metabolism of small molecules'	'Energy metabolism, carbon'	'TCAcycle'	0.576923	0.0425372
1591	'3-hydroxybutyryl-CoA dehydrogenase'	'Metabolism of small molecules'	'Fatty acid biosynthesis'	'Fatty acid and phosphatidic acid biosynth'	0.708791	0.00882856
1814	'enoyl-ACP reductase'	'Metabolism of small molecules'	'Fatty acid biosynthesis'	'Fatty acid and phosphatidic acid biosynth'	0.67033	0.0149184
1815	'3-oxacyl-ACP reductase'	'Metabolism of small molecules'	'Fatty acid biosynthesis'	'Fatty acid and phosphatidic acid biosynth'	0.648352	0.0195814
2389	'acyl carrier protein'	'Metabolism of small molecules'	'Fatty acid biosynthesis'	'Fatty acid and phosphatidic acid biosynth'	0.807692	0.0014231
2390	'3-oxoacyl-ACP synthase'	'Metabolism of small molecules'	'Fatty acid biosynthesis'	'Fatty acid and phosphatidic acid biosynth'	0.71978	0.00749781
4744	'4''-phosphopantetheinyl transferase'	'Metabolism of small molecules'	'Fatty acid biosynthesis'	'Fatty acid and phosphatidic acid biosynth'	0.93956	0
3650	'orotate phosphoribosyltransferase'	'Metabolism of small molecules'	'Nucleotide biosynthesis'	'Pyrimidine ribonucleotidebiosynthesis'	0.967033	0
1254	'adenylosuccinate lyase'	'Metabolism of small molecules'	'Nucleotide biosynthesis'	'Purine ribonucleotide biosynthesis'	0.93956	0
3629	'adenylosuccinate synthetase'	'Metabolism of small molecules'	'Nucleotide biosynthesis'	'Purine ribonucleotide biosynthesis'	0.93956	0
4771	'inosine 5-monophosphate dehydrogenase'	'Metabolism of small molecules'	'Nucleotide biosynthesis'	'Purine ribonucleotide biosynthesis'	0.928571	0
4723	'adenylate kinase'	'Metabolism of small molecules'	'Nucleotide biosynthesis'	'Purine ribonucleotide biosynthesis'	0.840659	0.000537831
4785	'GMP synthase'	'Metabolism of small molecules'	'Nucleotide biosynthesis'	'Purine ribonucleotide biosynthesis'	0.758242	0.00398061
4068	'phosphoribosylamine--glycine ligase'	'Metabolism of small molecules'	'Nucleotide biosynthesis'	'Purine ribonucleotide biosynthesis'	0.725275	0.00689166
4087	'phosphoribosylaminoimidazole synthetase'	'Metabolism of small molecules'	'Nucleotide biosynthesis'	'Purine ribonucleotide biosynthesis'	0.697802	0.0103289
3123	'ribose-phosphate pyrophosphokinase'	'Metabolism of small molecules'	'Nucleotide biosynthesis'	'Purine ribonucleotide biosynthesis'	0.642857	0.0209019
2579	'nicotinic acid mononucleotide adenylyltransferase'	'Metabolism of small molecules'	'Nucleotide biosynthesis'	'Purine ribonucleotide biosynthesis'	0.637363	0.0222885
1760	'cytidylate kinase'	'Metabolism of small molecules'	'Nucleotide biosynthesis'	'Pyrimidine ribonucleotidebiosynthesis'	0.60989	0.03029
3060	'phosphoribosylaminoimidazole carboxylase ATPase subunit'	'Metabolism of small molecules'	'Nucleotide biosynthesis'	'Purine ribonucleotide biosynthesis'	0.604396	0.0321195
7687	'thioesterase'	'Metabolism of small molecules'	'Secondary metabolism'	'Secondary metabolism'	0.917582	0
4233	'2-C-methyl-D-erythritol 4-phosphate cytidylyltransferase'	'Metabolism of small molecules'	'Secondary metabolism'	'Secondary metabolism'	0.912088	0
497	'iron-siderophore permease transmembrane protein'	'Metabolism of small molecules'	'Secondary metabolism'	'Secondary metabolism'	0.862637	0.000188832
6760	'phytoene synthase'	'Metabolism of small molecules'	'Secondary metabolism'	'Secondary metabolism'	0.857143	0.000261586
2101	'carotenoid dehydrogenase'	'Metabolism of small molecules'	'Secondary metabolism'	'Secondary metabolism'	0.846154	0.000435351
6761	'hypothetical protein'	'Metabolism of small molecules'	'Secondary metabolism'	'Secondary metabolism'	0.82967	0.000777927
6438	'diaminopimelate decarboxylase'	'Metabolism of small molecules'	'Secondary metabolism'	'Secondary metabolism'	0.824176	0.000917231
6753	'nucleotide sugar-1-phosphate transferase'	'Metabolism of small molecules'	'Secondary metabolism'	'Secondary metabolism'	0.824176	0.000917231
6763	'polyprenyl synthatase'	'Metabolism of small molecules'	'Secondary metabolism'	'Secondary metabolism'	0.818681	0.00107056
125	'oxidoreductase'	'Metabolism of small molecules'	'Secondary metabolism'	'PKS'	0.813187	0.00123886
4234	'2-C-methyl-D-erythritol 2,4-cyclodiphosphate synthase'	'Metabolism of small molecules'	'Secondary metabolism'	'Secondary metabolism'	0.813187	0.00123886
6762	'phytoene dehydrogenase'	'Metabolism of small molecules'	'Secondary metabolism'	'Secondary metabolism'	0.78022	0.00262062
3226	'two component system response regulator'	'Metabolism of small molecules'	'Secondary metabolism'	'Secondary metabolism'	0.769231	0.00325008
490	'esterase'	'Metabolism of small molecules'	'Secondary metabolism'	'Secondary metabolism'	0.747253	0.00482317
387	'bi-domain-containing oxidoreductase'	'Metabolism of small molecules'	'Secondary metabolism'	'Secondary metabolism'	0.736264	0.00578942
5084	'hypothetical protein'	'Metabolism of small molecules'	'Secondary metabolism'	'PKS'	0.725275	0.00689166
6767	'4-hydroxy-3-methylbut-2-en-1-yl diphosphate synthase'	'Metabolism of small molecules'	'Secondary metabolism'	'Secondary metabolism'	0.725275	0.00689166
1335	'oxidoreductase'	'Metabolism of small molecules'	'Secondary metabolism'	'Secondary metabolism'	0.71978	0.00749781
7222	'TetR family transcriptional regulator'	'Metabolism of small molecules'	'Secondary metabolism'	'Secondary metabolism'	0.664835	0.0159955
4339	'reductase'	'Metabolism of small molecules'	'Secondary metabolism'	'Secondary metabolism'	0.659341	0.0171303
7452	'O-methyltransferase'	'Metabolism of small molecules'	'Secondary metabolism'	'PKS'	0.659341	0.0171303
188	'methylesterase'	'Metabolism of small molecules'	'Secondary metabolism'	'Secondary metabolism'	0.631868	0.0237434
3242	'puitative transferase'	'Metabolism of small molecules'	'Secondary metabolism'	'Secondary metabolism'	0.604396	0.0321195
6765	'lipoprotein'	'Metabolism of small molecules'	'Secondary metabolism'	'Secondary metabolism'	0.593407	0.0360257
5896	'phosphoenolpyruvate-utilizing enzyme'	'Metabolism of small molecules'	'Secondary metabolism'	'PKS'	0.587912	0.038107
6759	'phytoene synthase'	'Metabolism of small molecules'	'Secondary metabolism'	'Secondary metabolism'	0.587912	0.038107
1437	'hypothetical protein'	'Cell envelope'	'Periplasmic/exported/lipoproteins'	' Gram +ve membrane'	0.972527	0
3302	'hypothetical protein'	'Cell envelope'	'Periplasmic/exported/lipoproteins'	' Gram +ve membrane'	0.972527	0
2375	'hypothetical protein'	'Cell envelope'	'Periplasmic/exported/lipoproteins'	'Gram +ve exported/lipoprotein'	0.967033	0
5375	'hypothetical protein'	'Cell envelope'	'Periplasmic/exported/lipoproteins'	'Gram +ve exported/lipoprotein'	0.967033	0
3546	'hypothetical protein'	'Cell envelope'	'Periplasmic/exported/lipoproteins'	'Gram +ve exported/lipoprotein'	0.956044	0
1561	'hypothetical protein'	'Cell envelope'	'Periplasmic/exported/lipoproteins'	' Gram +ve membrane'	0.950549	0
2949	'UDP-N-acetylglucosamine 1-carboxyvinyltransferase'	'Cell envelope'	'Periplasmic/exported/lipoproteins'	'Gram +ve peptidoglycan, teichoic acid'	0.93956	0
1752	'hypothetical protein'	'Cell envelope'	'Periplasmic/exported/lipoproteins'	' Gram +ve membrane'	0.934066	0
1497	'hypothetical protein'	'Cell envelope'	'Periplasmic/exported/lipoproteins'	' Gram +ve membrane'	0.928571	0
3332	'hypothetical protein'	'Cell envelope'	'Periplasmic/exported/lipoproteins'	' Gram +ve membrane'	0.928571	0
4438	'hypothetical protein'	'Cell envelope'	'Periplasmic/exported/lipoproteins'	' Gram +ve membrane'	0.928571	0
4650	'lipoprotein'	'Cell envelope'	'Periplasmic/exported/lipoproteins'	'Gram +ve exported/lipoprotein'	0.928571	0
5365	'transferase'	'Cell envelope'	'Periplasmic/exported/lipoproteins'	'Gram +ve peptidoglycan, teichoic acid'	0.928571	0
2808	'hypothetical protein'	'Cell envelope'	'Periplasmic/exported/lipoproteins'	'Gram +ve exported/lipoprotein'	0.923077	0
5039	'penicillin-binding protein'	'Cell envelope'	'Periplasmic/exported/lipoproteins'	'Gram +ve peptidoglycan, teichoic acid'	0.923077	0
1319	'hypothetical protein'	'Cell envelope'	'Periplasmic/exported/lipoproteins'	' Gram +ve membrane'	0.917582	0
1386	'hypothetical protein'	'Cell envelope'	'Periplasmic/exported/lipoproteins'	' Gram +ve membrane'	0.917582	0
2084	'UDPdiphospho-muramoylpentapeptide beta-N- acetylglucosaminyltransferase'	'Cell envelope'	'Periplasmic/exported/lipoproteins'	'Gram +ve peptidoglycan, teichoic acid'	0.912088	0
4023	'hypothetical protein'	'Cell envelope'	'Periplasmic/exported/lipoproteins'	' Gram +ve membrane'	0.912088	0
4042	'hypothetical protein'	'Cell envelope'	'Periplasmic/exported/lipoproteins'	' Gram +ve membrane'	0.912088	0
4849	'hypothetical protein'	'Cell envelope'	'Periplasmic/exported/lipoproteins'	' Gram +ve membrane'	0.912088	0
5628	'hypothetical protein'	'Cell envelope'	'Periplasmic/exported/lipoproteins'	' Gram +ve membrane'	0.912088	0
7318	'hypothetical protein'	'Cell envelope'	'Periplasmic/exported/lipoproteins'	' Gram +ve membrane'	0.912088	0
3431	'hypothetical protein'	'Cell envelope'	'Periplasmic/exported/lipoproteins'	' Gram +ve membrane'	0.906593	0
3883	'inner membrane protein translocase component YidC'	'Cell envelope'	'Periplasmic/exported/lipoproteins'	' Gram +ve membrane'	0.906593	0
4430	'hypothetical protein'	'Cell envelope'	'Periplasmic/exported/lipoproteins'	'Gram +ve exported/lipoprotein'	0.906593	0
5792	'transmembrane protein'	'Cell envelope'	'Periplasmic/exported/lipoproteins'	' Gram +ve membrane'	0.906593	0
1502	'hypothetical protein'	'Cell envelope'	'Periplasmic/exported/lipoproteins'	'Gram +ve exported/lipoprotein'	0.901099	0
3580	'transpeptidase'	'Cell envelope'	'Periplasmic/exported/lipoproteins'	'Gram +ve peptidoglycan, teichoic acid'	0.901099	0
4806	'hypothetical protein'	'Cell envelope'	'Periplasmic/exported/lipoproteins'	'Gram +ve exported/lipoprotein'	0.895604	0
2613	'hypothetical protein'	'Cell envelope'	'Periplasmic/exported/lipoproteins'	' Gram +ve membrane'	0.89011	0
2887	'hypothetical protein'	'Cell envelope'	'Periplasmic/exported/lipoproteins'	' Gram +ve membrane'	0.89011	0
3849	'hypothetical protein'	'Cell envelope'	'Periplasmic/exported/lipoproteins'	' Gram +ve membrane'	0.89011	0
3628	'hypothetical protein'	'Cell envelope'	'Periplasmic/exported/lipoproteins'	'Gram +ve exported/lipoprotein'	0.884615	0
1562	'hypothetical protein'	'Cell envelope'	'Periplasmic/exported/lipoproteins'	' Gram +ve membrane'	0.879121	1.9007e-05
2289	'hypothetical protein'	'Cell envelope'	'Periplasmic/exported/lipoproteins'	' Gram +ve membrane'	0.879121	1.9007e-05
3895	'hypothetical protein'	'Cell envelope'	'Periplasmic/exported/lipoproteins'	' Gram +ve membrane'	0.879121	1.9007e-05
5735	'hypothetical protein'	'Cell envelope'	'Periplasmic/exported/lipoproteins'	' Gram +ve membrane'	0.879121	1.9007e-05
4178	'small membrane protein'	'Cell envelope'	'Periplasmic/exported/lipoproteins'	' Gram +ve membrane'	0.868132	0.000124577
4561	'hypothetical protein'	'Cell envelope'	'Periplasmic/exported/lipoproteins'	' Gram +ve membrane'	0.868132	0.000124577
4656	'hypothetical protein'	'Cell envelope'	'Periplasmic/exported/lipoproteins'	' Gram +ve membrane'	0.868132	0.000124577
4848	'hypothetical protein'	'Cell envelope'	'Periplasmic/exported/lipoproteins'	' Gram +ve membrane'	0.868132	0.000124577
5048	'hypothetical protein'	'Cell envelope'	'Periplasmic/exported/lipoproteins'	'Gram +ve exported/lipoprotein'	0.868132	0.000124577
5155	'lipoprotein'	'Cell envelope'	'Periplasmic/exported/lipoproteins'	'Gram +ve exported/lipoprotein'	0.868132	0.000124577
1782	'hypothetical protein'	'Cell envelope'	'Periplasmic/exported/lipoproteins'	' Gram +ve membrane'	0.862637	0.000188832
1387	'membrane associated protein'	'Cell envelope'	'Periplasmic/exported/lipoproteins'	' Gram +ve membrane'	0.857143	0.000261586
2154	'hypothetical protein'	'Cell envelope'	'Periplasmic/exported/lipoproteins'	' Gram +ve membrane'	0.857143	0.000261586
4439	'D-alanyl-D-alanine carboxypeptidase'	'Cell envelope'	'Periplasmic/exported/lipoproteins'	'Gram +ve peptidoglycan, teichoic acid'	0.857143	0.000261586
5767	'hypothetical protein'	'Cell envelope'	'Periplasmic/exported/lipoproteins'	' Gram +ve membrane'	0.857143	0.000261586
2089	'UDP-N-acetylmuramoylalanyl-D-glutamate--2,6-diaminopimelate ligase'	'Cell envelope'	'Periplasmic/exported/lipoproteins'	'Gram +ve peptidoglycan, teichoic acid'	0.851648	0.00034352
3725	'hypothetical protein'	'Cell envelope'	'Periplasmic/exported/lipoproteins'	' Gram +ve membrane'	0.851648	0.00034352
4424	'hypothetical protein'	'Cell envelope'	'Periplasmic/exported/lipoproteins'	'Gram +ve exported/lipoprotein'	0.851648	0.00034352
4966	'hypothetical protein'	'Cell envelope'	'Periplasmic/exported/lipoproteins'	' Gram +ve membrane'	0.851648	0.00034352
3708	'hypothetical protein'	'Cell envelope'	'Periplasmic/exported/lipoproteins'	' Gram +ve membrane'	0.846154	0.000435351
5991	'hypothetical protein'	'Cell envelope'	'Periplasmic/exported/lipoproteins'	'Gram +ve exported/lipoprotein'	0.846154	0.000435351
1634	'small membrane protein'	'Cell envelope'	'Periplasmic/exported/lipoproteins'	'Gram +ve exported/lipoprotein'	0.840659	0.000537831
2066	'hypothetical protein'	'Cell envelope'	'Periplasmic/exported/lipoproteins'	' Gram +ve membrane'	0.840659	0.000537831
4163	'hypothetical protein'	'Cell envelope'	'Periplasmic/exported/lipoproteins'	'Gram +ve exported/lipoprotein'	0.840659	0.000537831
6723	'oxidoreductase'	'Cell envelope'	'Periplasmic/exported/lipoproteins'	'Gram +ve exported/lipoprotein'	0.840659	0.000537831
2578	'hypothetical protein'	'Cell envelope'	'Periplasmic/exported/lipoproteins'	' Gram +ve membrane'	0.835165	0.000651748
5702	'lipoprotein'	'Cell envelope'	'Periplasmic/exported/lipoproteins'	'Gram +ve exported/lipoprotein'	0.835165	0.000651748
5839	'hypothetical protein'	'Cell envelope'	'Periplasmic/exported/lipoproteins'	' Gram +ve membrane'	0.835165	0.000651748
1018	'glutamate racemase'	'Cell envelope'	'Periplasmic/exported/lipoproteins'	'Gram +ve peptidoglycan, teichoic acid'	0.82967	0.000777927
3852	'hypothetical protein'	'Cell envelope'	'Periplasmic/exported/lipoproteins'	' Gram +ve membrane'	0.82967	0.000777927
4459	'hypothetical protein'	'Cell envelope'	'Periplasmic/exported/lipoproteins'	' Gram +ve membrane'	0.82967	0.000777927
4472	'hypothetical protein'	'Cell envelope'	'Periplasmic/exported/lipoproteins'	'Gram +ve exported/lipoprotein'	0.82967	0.000777927
4826	'hypothetical protein'	'Cell envelope'	'Periplasmic/exported/lipoproteins'	' Gram +ve membrane'	0.82967	0.000777927
4905	'lipoprotein'	'Cell envelope'	'Periplasmic/exported/lipoproteins'	'Gram +ve exported/lipoprotein'	0.82967	0.000777927
5560	'D-alanyl-alanine synthetase A'	'Cell envelope'	'Periplasmic/exported/lipoproteins'	'Gram +ve peptidoglycan, teichoic acid'	0.82967	0.000777927
2580	'hypothetical protein'	'Cell envelope'	'Periplasmic/exported/lipoproteins'	' Gram +ve membrane'	0.824176	0.000917231
3011	'lipoprotein LpqB'	'Cell envelope'	'Periplasmic/exported/lipoproteins'	'Gram +ve exported/lipoprotein'	0.824176	0.000917231
4904	'hypothetical protein'	'Cell envelope'	'Periplasmic/exported/lipoproteins'	' Gram +ve membrane'	0.824176	0.000917231
513	'hypothetical protein'	'Cell envelope'	'Periplasmic/exported/lipoproteins'	' Gram +ve membrane'	0.818681	0.00107056
2314	'hypothetical protein'	'Cell envelope'	'Periplasmic/exported/lipoproteins'	' Gram +ve membrane'	0.818681	0.00107056
5856	'hypothetical protein'	'Cell envelope'	'Periplasmic/exported/lipoproteins'	' Gram +ve membrane'	0.818681	0.00107056
6695	'hypothetical protein'	'Cell envelope'	'Periplasmic/exported/lipoproteins'	' Gram +ve membrane'	0.818681	0.00107056
3853	'hypothetical protein'	'Cell envelope'	'Periplasmic/exported/lipoproteins'	' Gram +ve membrane'	0.813187	0.00123886
5202	'hypothetical protein'	'Cell envelope'	'Periplasmic/exported/lipoproteins'	'Gram +ve exported/lipoprotein'	0.813187	0.00123886
5128	'hypothetical protein'	'Cell envelope'	'Periplasmic/exported/lipoproteins'	' Gram +ve membrane'	0.807692	0.0014231
2067	'hypothetical protein'	'Cell envelope'	'Periplasmic/exported/lipoproteins'	' Gram +ve membrane'	0.802198	0.00162431
2088	'UDP-N-acetylmuramoylalanyl-D-glutamyl-2,6-diaminopimelate- D-alanyl-alanyl ligase'	'Cell envelope'	'Periplasmic/exported/lipoproteins'	'Gram +ve peptidoglycan, teichoic acid'	0.802198	0.00162431
2857	'hypothetical protein'	'Cell envelope'	'Periplasmic/exported/lipoproteins'	' Gram +ve membrane'	0.802198	0.00162431
2934	'hypothetical protein'	'Cell envelope'	'Periplasmic/exported/lipoproteins'	'Gram +ve exported/lipoprotein'	0.802198	0.00162431
4400	'hypothetical protein'	'Cell envelope'	'Periplasmic/exported/lipoproteins'	' Gram +ve membrane'	0.802198	0.00162431
2136	'hypothetical protein'	'Cell envelope'	'Periplasmic/exported/lipoproteins'	'Gram +ve exported/lipoprotein'	0.796703	0.00184354
3375	'Lsr2-like protein'	'Cell envelope'	'Periplasmic/exported/lipoproteins'	'Gram +ve surface anchored'	0.796703	0.00184354
3437	'hypothetical protein'	'Cell envelope'	'Periplasmic/exported/lipoproteins'	' Gram +ve membrane'	0.796703	0.00184354
3850	'hypothetical protein'	'Cell envelope'	'Periplasmic/exported/lipoproteins'	' Gram +ve membrane'	0.796703	0.00184354
5780	'hypothetical protein'	'Cell envelope'	'Periplasmic/exported/lipoproteins'	'Gram +ve exported/lipoprotein'	0.796703	0.00184354
2276	'hypothetical protein'	'Cell envelope'	'Periplasmic/exported/lipoproteins'	' Gram +ve membrane'	0.791209	0.00208191
3854	'septation inhibitor protein'	'Cell envelope'	'Periplasmic/exported/lipoproteins'	' Gram +ve membrane'	0.791209	0.00208191
3894	'transmembrane protein'	'Cell envelope'	'Periplasmic/exported/lipoproteins'	' Gram +ve membrane'	0.791209	0.00208191
5663	'hypothetical protein'	'Cell envelope'	'Periplasmic/exported/lipoproteins'	' Gram +ve membrane'	0.791209	0.00208191
5181	'hypothetical protein'	'Cell envelope'	'Periplasmic/exported/lipoproteins'	' Gram +ve membrane'	0.785714	0.00234054
5575	'transmembrane protein'	'Cell envelope'	'Periplasmic/exported/lipoproteins'	' Gram +ve membrane'	0.785714	0.00234054
1524	'hypothetical protein'	'Cell envelope'	'Periplasmic/exported/lipoproteins'	' Gram +ve membrane'	0.78022	0.00262062
3098	'hypothetical protein'	'Cell envelope'	'Periplasmic/exported/lipoproteins'	'Gram +ve exported/lipoprotein'	0.78022	0.00262062
3395	'hypothetical protein'	'Cell envelope'	'Periplasmic/exported/lipoproteins'	'Gram +ve exported/lipoprotein'	0.78022	0.00262062
4732	'hypothetical protein'	'Cell envelope'	'Periplasmic/exported/lipoproteins'	' Gram +ve membrane'	0.78022	0.00262062
7001	'hypothetical protein'	'Cell envelope'	'Periplasmic/exported/lipoproteins'	' Gram +ve membrane'	0.78022	0.00262062
1499	'hypothetical protein'	'Cell envelope'	'Periplasmic/exported/lipoproteins'	' Gram +ve membrane'	0.774725	0.00292338
2087	'phospho-N-acetylmuramoyl-pentapeptide-transferase'	'Cell envelope'	'Periplasmic/exported/lipoproteins'	'Gram +ve peptidoglycan, teichoic acid'	0.774725	0.00292338
2611	'rod shape-determining protein MreB'	'Cell envelope'	'Periplasmic/exported/lipoproteins'	'Gram +ve peptidoglycan, teichoic acid'	0.774725	0.00292338
3095	'hypothetical protein'	'Cell envelope'	'Periplasmic/exported/lipoproteins'	' Gram +ve membrane'	0.774725	0.00292338
3826	'ion channel membrane protein'	'Cell envelope'	'Periplasmic/exported/lipoproteins'	' Gram +ve membrane'	0.774725	0.00292338
4162	'hypothetical protein'	'Cell envelope'	'Periplasmic/exported/lipoproteins'	' Gram +ve membrane'	0.774725	0.00292338
4847	'D-alanyl-D-alanine carboxypeptidase'	'Cell envelope'	'Periplasmic/exported/lipoproteins'	'Gram +ve peptidoglycan, teichoic acid'	0.774725	0.00292338
5751	'hypothetical protein'	'Cell envelope'	'Periplasmic/exported/lipoproteins'	' Gram +ve membrane'	0.774725	0.00292338
6178	'deacetylase'	'Cell envelope'	'Periplasmic/exported/lipoproteins'	'Gram +ve exported/lipoprotein'	0.774725	0.00292338
1829	'hypothetical protein'	'Cell envelope'	'Periplasmic/exported/lipoproteins'	' Gram +ve membrane'	0.769231	0.00325008
3145	'hypothetical protein'	'Cell envelope'	'Periplasmic/exported/lipoproteins'	'Gram +ve exported/lipoprotein'	0.769231	0.00325008
3837	'hypothetical protein'	'Cell envelope'	'Periplasmic/exported/lipoproteins'	' Gram +ve membrane'	0.769231	0.00325008
3968	'hypothetical protein'	'Cell envelope'	'Periplasmic/exported/lipoproteins'	' Gram +ve membrane'	0.769231	0.00325008
5260	'hypothetical protein'	'Cell envelope'	'Periplasmic/exported/lipoproteins'	'Gram +ve exported/lipoprotein'	0.769231	0.00325008
5504	'hypothetical protein'	'Cell envelope'	'Periplasmic/exported/lipoproteins'	' Gram +ve membrane'	0.769231	0.00325008
2068	'alkaline phosphatase'	'Cell envelope'	'Periplasmic/exported/lipoproteins'	'Gram +ve exported/lipoprotein'	0.763736	0.00360204
3305	'hypothetical protein'	'Cell envelope'	'Periplasmic/exported/lipoproteins'	' Gram +ve membrane'	0.763736	0.00360204
4013	'penicillin-binding protein'	'Cell envelope'	'Periplasmic/exported/lipoproteins'	'Gram +ve peptidoglycan, teichoic acid'	0.763736	0.00360204
4825	'hypothetical protein'	'Cell envelope'	'Periplasmic/exported/lipoproteins'	' Gram +ve membrane'	0.763736	0.00360204
5496	'small membrane hydrophobic protein'	'Cell envelope'	'Periplasmic/exported/lipoproteins'	' Gram +ve membrane'	0.763736	0.00360204
1316	'hypothetical protein'	'Cell envelope'	'Periplasmic/exported/lipoproteins'	' Gram +ve membrane'	0.758242	0.00398061
4457	'hypothetical protein'	'Cell envelope'	'Periplasmic/exported/lipoproteins'	' Gram +ve membrane'	0.758242	0.00398061
5544	'hypothetical protein'	'Cell envelope'	'Periplasmic/exported/lipoproteins'	' Gram +ve membrane'	0.758242	0.00398061
1385	'hypothetical protein'	'Cell envelope'	'Periplasmic/exported/lipoproteins'	' Gram +ve membrane'	0.752747	0.00438717
3847	'penicillin-binding protein'	'Cell envelope'	'Periplasmic/exported/lipoproteins'	'Gram +ve peptidoglycan, teichoic acid'	0.752747	0.00438717
4535	'hypothetical protein'	'Cell envelope'	'Periplasmic/exported/lipoproteins'	' Gram +ve membrane'	0.752747	0.00438717
4548	'hypothetical protein'	'Cell envelope'	'Periplasmic/exported/lipoproteins'	' Gram +ve membrane'	0.752747	0.00438717
4796	'hypothetical protein'	'Cell envelope'	'Periplasmic/exported/lipoproteins'	'Gram +ve exported/lipoprotein'	0.752747	0.00438717
5798	'hypothetical protein'	'Cell envelope'	'Periplasmic/exported/lipoproteins'	'Gram +ve exported/lipoprotein'	0.752747	0.00438717
639	'hypothetical protein'	'Cell envelope'	'Periplasmic/exported/lipoproteins'	' Gram +ve membrane'	0.747253	0.00482317
1632	'hypothetical protein'	'Cell envelope'	'Periplasmic/exported/lipoproteins'	' Gram +ve membrane'	0.747253	0.00482317
2086	'UDP-N-acetylmuramoyl-L-alanyl-D-glutamate synthetase'	'Cell envelope'	'Periplasmic/exported/lipoproteins'	'Gram +ve peptidoglycan, teichoic acid'	0.747253	0.00482317
2277	'hypothetical protein'	'Cell envelope'	'Periplasmic/exported/lipoproteins'	' Gram +ve membrane'	0.747253	0.00482317
4651	'lipoprotein'	'Cell envelope'	'Periplasmic/exported/lipoproteins'	'Gram +ve exported/lipoprotein'	0.747253	0.00482317
4884	'lipoprotein'	'Cell envelope'	'Periplasmic/exported/lipoproteins'	'Gram +ve exported/lipoprotein'	0.747253	0.00482317
3838	'hypothetical protein'	'Cell envelope'	'Periplasmic/exported/lipoproteins'	' Gram +ve membrane'	0.741758	0.00529008
3967	'hypothetical protein'	'Cell envelope'	'Periplasmic/exported/lipoproteins'	' Gram +ve membrane'	0.741758	0.00529008
5500	'hypothetical protein'	'Cell envelope'	'Periplasmic/exported/lipoproteins'	' Gram +ve membrane'	0.741758	0.00529008
6107	'hypothetical protein'	'Cell envelope'	'Periplasmic/exported/lipoproteins'	' Gram +ve membrane'	0.741758	0.00529008
2971	'hypothetical protein'	'Cell envelope'	'Periplasmic/exported/lipoproteins'	'Gram +ve exported/lipoprotein'	0.736264	0.00578942
3737	'lipoprotein'	'Cell envelope'	'Periplasmic/exported/lipoproteins'	'Gram +ve exported/lipoprotein'	0.736264	0.00578942
1503	'hypothetical protein'	'Cell envelope'	'Periplasmic/exported/lipoproteins'	'Gram +ve exported/lipoprotein'	0.730769	0.00632275
2023	'hypothetical protein'	'Cell envelope'	'Periplasmic/exported/lipoproteins'	' Gram +ve membrane'	0.730769	0.00632275
2809	'hypothetical protein'	'Cell envelope'	'Periplasmic/exported/lipoproteins'	' Gram +ve membrane'	0.730769	0.00632275
3045	'hypothetical protein'	'Cell envelope'	'Periplasmic/exported/lipoproteins'	'Gram +ve exported/lipoprotein'	0.730769	0.00632275
3300	'hypothetical protein'	'Cell envelope'	'Periplasmic/exported/lipoproteins'	'Gram +ve exported/lipoprotein'	0.730769	0.00632275
4037	'small membrane protein'	'Cell envelope'	'Periplasmic/exported/lipoproteins'	' Gram +ve membrane'	0.730769	0.00632275
1826	'hypothetical protein'	'Cell envelope'	'Periplasmic/exported/lipoproteins'	' Gram +ve membrane'	0.725275	0.00689166
2116	'hypothetical protein'	'Cell envelope'	'Periplasmic/exported/lipoproteins'	'Gram +ve exported/lipoprotein'	0.725275	0.00689166
4474	'hypothetical protein'	'Cell envelope'	'Periplasmic/exported/lipoproteins'	' Gram +ve membrane'	0.725275	0.00689166
1118	'hypothetical protein'	'Cell envelope'	'Periplasmic/exported/lipoproteins'	' Gram +ve membrane'	0.714286	0.00814287
1811	'hypothetical protein'	'Cell envelope'	'Periplasmic/exported/lipoproteins'	' Gram +ve membrane'	0.714286	0.00814287
1527	'membrane transferase'	'Cell envelope'	'Periplasmic/exported/lipoproteins'	' Gram +ve membrane'	0.708791	0.00882856
2275	'lipoprotein'	'Cell envelope'	'Periplasmic/exported/lipoproteins'	'Gram +ve exported/lipoprotein'	0.708791	0.00882856
2807	'hypothetical protein'	'Cell envelope'	'Periplasmic/exported/lipoproteins'	' Gram +ve membrane'	0.708791	0.00882856
2961	'hypothetical protein'	'Cell envelope'	'Periplasmic/exported/lipoproteins'	' Gram +ve membrane'	0.708791	0.00882856
3902	'hypothetical protein'	'Cell envelope'	'Periplasmic/exported/lipoproteins'	' Gram +ve membrane'	0.708791	0.00882856
4328	'lipoprotein'	'Cell envelope'	'Periplasmic/exported/lipoproteins'	'Gram +ve exported/lipoprotein'	0.708791	0.00882856
562	'hypothetical protein'	'Cell envelope'	'Periplasmic/exported/lipoproteins'	' Gram +ve membrane'	0.703297	0.00955664
2096	'hypothetical protein'	'Cell envelope'	'Periplasmic/exported/lipoproteins'	' Gram +ve membrane'	0.703297	0.00955664
2366	'hypothetical protein'	'Cell envelope'	'Periplasmic/exported/lipoproteins'	' Gram +ve membrane'	0.703297	0.00955664
2616	'hypothetical protein'	'Cell envelope'	'Periplasmic/exported/lipoproteins'	' Gram +ve membrane'	0.703297	0.00955664
2679	'lipoprotein'	'Cell envelope'	'Periplasmic/exported/lipoproteins'	'Gram +ve exported/lipoprotein'	0.703297	0.00955664
4471	'hypothetical protein'	'Cell envelope'	'Periplasmic/exported/lipoproteins'	'Gram +ve exported/lipoprotein'	0.703297	0.00955664
5030	'hypothetical protein'	'Cell envelope'	'Periplasmic/exported/lipoproteins'	' Gram +ve membrane'	0.703297	0.00955664
5153	'hypothetical protein'	'Cell envelope'	'Periplasmic/exported/lipoproteins'	' Gram +ve membrane'	0.703297	0.00955664
2978	'hypothetical protein'	'Cell envelope'	'Periplasmic/exported/lipoproteins'	'Gram +ve exported/lipoprotein'	0.697802	0.0103289
4782	'hypothetical protein'	'Cell envelope'	'Periplasmic/exported/lipoproteins'	' Gram +ve membrane'	0.697802	0.0103289
5540	'hypothetical protein'	'Cell envelope'	'Periplasmic/exported/lipoproteins'	' Gram +ve membrane'	0.697802	0.0103289
6319	'lipoprotein'	'Cell envelope'	'Periplasmic/exported/lipoproteins'	'Gram +ve exported/lipoprotein'	0.697802	0.0103289
1714	'hypothetical protein'	'Cell envelope'	'Periplasmic/exported/lipoproteins'	'Gram +ve exported/lipoprotein'	0.692308	0.0111472
2196	'hypothetical protein'	'Cell envelope'	'Periplasmic/exported/lipoproteins'	' Gram +ve membrane'	0.692308	0.0111472
2409	'hypothetical protein'	'Cell envelope'	'Periplasmic/exported/lipoproteins'	'Gram +ve exported/lipoprotein'	0.692308	0.0111472
3032	'hypothetical protein'	'Cell envelope'	'Periplasmic/exported/lipoproteins'	'Gram +ve exported/lipoprotein'	0.692308	0.0111472
3194	'lipoprotein'	'Cell envelope'	'Periplasmic/exported/lipoproteins'	'Gram +ve exported/lipoprotein'	0.692308	0.0111472
3301	'hypothetical protein'	'Cell envelope'	'Periplasmic/exported/lipoproteins'	'Gram +ve exported/lipoprotein'	0.692308	0.0111472
1540	'hypothetical protein'	'Cell envelope'	'Periplasmic/exported/lipoproteins'	' Gram +ve membrane'	0.681319	0.0129293
3341	'hypothetical protein'	'Cell envelope'	'Periplasmic/exported/lipoproteins'	' Gram +ve membrane'	0.681319	0.0129293
5623	'hypothetical protein'	'Cell envelope'	'Periplasmic/exported/lipoproteins'	'Gram +ve exported/lipoprotein'	0.681319	0.0129293
2725	'lipoprotein'	'Cell envelope'	'Periplasmic/exported/lipoproteins'	'Gram +ve exported/lipoprotein'	0.675824	0.013897
3097	'hypothetical protein'	'Cell envelope'	'Periplasmic/exported/lipoproteins'	'Gram +ve exported/lipoprotein'	0.675824	0.013897
4231	'lipoprotein'	'Cell envelope'	'Periplasmic/exported/lipoproteins'	'Gram +ve exported/lipoprotein'	0.675824	0.013897
4657	'hypothetical protein'	'Cell envelope'	'Periplasmic/exported/lipoproteins'	' Gram +ve membrane'	0.675824	0.013897
5200	'hypothetical protein'	'Cell envelope'	'Periplasmic/exported/lipoproteins'	' Gram +ve membrane'	0.675824	0.013897
3126	'hypothetical protein'	'Cell envelope'	'Periplasmic/exported/lipoproteins'	' Gram +ve membrane'	0.67033	0.0149184
4547	'hypothetical protein'	'Cell envelope'	'Periplasmic/exported/lipoproteins'	'Gram +ve exported/lipoprotein'	0.67033	0.0149184
7288	'hypothetical protein'	'Cell envelope'	'Periplasmic/exported/lipoproteins'	' Gram +ve membrane'	0.67033	0.0149184
2648	'hypothetical protein'	'Cell envelope'	'Periplasmic/exported/lipoproteins'	' Gram +ve membrane'	0.664835	0.0159955
4528	'hypothetical protein'	'Cell envelope'	'Periplasmic/exported/lipoproteins'	' Gram +ve membrane'	0.664835	0.0159955
2321	'hypothetical protein'	'Cell envelope'	'Periplasmic/exported/lipoproteins'	'Gram +ve exported/lipoprotein'	0.659341	0.0171303
3872	'hypothetical protein'	'Cell envelope'	'Periplasmic/exported/lipoproteins'	' Gram +ve membrane'	0.659341	0.0171303
244	'hypothetical protein'	'Cell envelope'	'Periplasmic/exported/lipoproteins'	' Gram +ve membrane'	0.653846	0.0183249
1435	'hypothetical protein'	'Cell envelope'	'Periplasmic/exported/lipoproteins'	' Gram +ve membrane'	0.653846	0.0183249
2892	'hypothetical protein'	'Cell envelope'	'Periplasmic/exported/lipoproteins'	'Gram +ve exported/lipoprotein'	0.653846	0.0183249
3177	'hypothetical protein'	'Cell envelope'	'Periplasmic/exported/lipoproteins'	' Gram +ve membrane'	0.653846	0.0183249
4690	'hypothetical protein'	'Cell envelope'	'Periplasmic/exported/lipoproteins'	' Gram +ve membrane'	0.648352	0.0195814
4885	'lipoprotein'	'Cell envelope'	'Periplasmic/exported/lipoproteins'	'Gram +ve exported/lipoprotein'	0.648352	0.0195814
5664	'hypothetical protein'	'Cell envelope'	'Periplasmic/exported/lipoproteins'	' Gram +ve membrane'	0.648352	0.0195814
6313	'hypothetical protein'	'Cell envelope'	'Periplasmic/exported/lipoproteins'	' Gram +ve membrane'	0.648352	0.0195814
2672	'hypothetical protein'	'Cell envelope'	'Periplasmic/exported/lipoproteins'	' Gram +ve membrane'	0.637363	0.0222885
3146	'hypothetical protein'	'Cell envelope'	'Periplasmic/exported/lipoproteins'	'Gram +ve exported/lipoprotein'	0.637363	0.0222885
3297	'hypothetical protein'	'Cell envelope'	'Periplasmic/exported/lipoproteins'	' Gram +ve membrane'	0.637363	0.0222885
5963	'hypothetical protein'	'Cell envelope'	'Periplasmic/exported/lipoproteins'	' Gram +ve membrane'	0.637363	0.0222885
692	'hypothetical protein'	'Cell envelope'	'Periplasmic/exported/lipoproteins'	' Gram +ve membrane'	0.631868	0.0237434
2041	'hypothetical protein'	'Cell envelope'	'Periplasmic/exported/lipoproteins'	' Gram +ve membrane'	0.631868	0.0237434
2095	'hypothetical protein'	'Cell envelope'	'Periplasmic/exported/lipoproteins'	' Gram +ve membrane'	0.631868	0.0237434
5421	'hypothetical protein'	'Cell envelope'	'Periplasmic/exported/lipoproteins'	' Gram +ve membrane'	0.631868	0.0237434
7587	'hypothetical protein'	'Cell envelope'	'Periplasmic/exported/lipoproteins'	' Gram +ve membrane'	0.631868	0.0237434
2351	'hypothetical protein'	'Cell envelope'	'Periplasmic/exported/lipoproteins'	' Gram +ve membrane'	0.626374	0.0252688
2837	'hypothetical protein'	'Cell envelope'	'Periplasmic/exported/lipoproteins'	'Gram +ve exported/lipoprotein'	0.626374	0.0252688
3107	'lipoprotein'	'Cell envelope'	'Periplasmic/exported/lipoproteins'	'Gram +ve exported/lipoprotein'	0.626374	0.0252688
5414	'hypothetical protein'	'Cell envelope'	'Periplasmic/exported/lipoproteins'	' Gram +ve membrane'	0.626374	0.0252688
1215	'hypothetical protein'	'Cell envelope'	'Periplasmic/exported/lipoproteins'	' Gram +ve membrane'	0.615385	0.0285399
2708	'hypothetical protein'	'Cell envelope'	'Periplasmic/exported/lipoproteins'	' Gram +ve membrane'	0.615385	0.0285399
341	'large hypothetical protein'	'Cell envelope'	'Periplasmic/exported/lipoproteins'	'Gram +ve exported/lipoprotein'	0.60989	0.03029
6225	'hypothetical protein'	'Cell envelope'	'Periplasmic/exported/lipoproteins'	'Gram +ve exported/lipoprotein'	0.60989	0.03029
865	'hypothetical protein'	'Cell envelope'	'Periplasmic/exported/lipoproteins'	' Gram +ve membrane'	0.604396	0.0321195
3154	'hypothetical protein'	'Cell envelope'	'Periplasmic/exported/lipoproteins'	' Gram +ve membrane'	0.604396	0.0321195
4521	'hypothetical protein'	'Cell envelope'	'Periplasmic/exported/lipoproteins'	'Gram +ve exported/lipoprotein'	0.604396	0.0321195
736	'hypothetical protein'	'Cell envelope'	'Periplasmic/exported/lipoproteins'	'Gram +ve exported/lipoprotein'	0.598901	0.0340307
1372	'hypothetical protein'	'Cell envelope'	'Periplasmic/exported/lipoproteins'	' Gram +ve membrane'	0.598901	0.0340307
784	'hypothetical protein'	'Cell envelope'	'Periplasmic/exported/lipoproteins'	'Gram +ve exported/lipoprotein'	0.593407	0.0360257
2091	'hypothetical protein'	'Cell envelope'	'Periplasmic/exported/lipoproteins'	' Gram +ve membrane'	0.593407	0.0360257
2760	'hypothetical protein'	'Cell envelope'	'Periplasmic/exported/lipoproteins'	' Gram +ve membrane'	0.593407	0.0360257
4518	'hypothetical protein'	'Cell envelope'	'Periplasmic/exported/lipoproteins'	' Gram +ve membrane'	0.593407	0.0360257
2059	'hypothetical protein'	'Cell envelope'	'Periplasmic/exported/lipoproteins'	' Gram +ve membrane'	0.587912	0.038107
2078	'hypothetical protein'	'Cell envelope'	'Periplasmic/exported/lipoproteins'	' Gram +ve membrane'	0.587912	0.038107
2492	'hypothetical protein'	'Cell envelope'	'Periplasmic/exported/lipoproteins'	' Gram +ve membrane'	0.587912	0.038107
3642	'hypothetical protein'	'Cell envelope'	'Periplasmic/exported/lipoproteins'	' Gram +ve membrane'	0.582418	0.0402767
7396	'hypothetical protein'	'Cell envelope'	'Periplasmic/exported/lipoproteins'	'Gram +ve exported/lipoprotein'	0.582418	0.0402767
2923	'hypothetical protein'	'Cell envelope'	'Periplasmic/exported/lipoproteins'	' Gram +ve membrane'	0.576923	0.0425372
2960	'hypothetical protein'	'Cell envelope'	'Periplasmic/exported/lipoproteins'	' Gram +ve membrane'	0.576923	0.0425372
2989	'hypothetical protein'	'Cell envelope'	'Periplasmic/exported/lipoproteins'	' Gram +ve membrane'	0.576923	0.0425372
7763	'hypothetical protein'	'Cell envelope'	'Periplasmic/exported/lipoproteins'	' Gram +ve membrane'	0.576923	0.0425372
1151	'hypothetical protein'	'Cell envelope'	'Periplasmic/exported/lipoproteins'	' Gram +ve membrane'	0.571429	0.0448907
3901	'penicillin-binding protein'	'Cell envelope'	'Periplasmic/exported/lipoproteins'	'Gram +ve peptidoglycan, teichoic acid'	0.571429	0.0448907
4462	'hypothetical protein'	'Cell envelope'	'Periplasmic/exported/lipoproteins'	' Gram +ve membrane'	0.571429	0.0448907
4739	'lipoprotein'	'Cell envelope'	'Periplasmic/exported/lipoproteins'	'Gram +ve exported/lipoprotein'	0.571429	0.0448907
4868	'lipoprotein'	'Cell envelope'	'Periplasmic/exported/lipoproteins'	'Gram +ve exported/lipoprotein'	0.571429	0.0448907
7046	'camphor resistance protein CrcB'	'Cell envelope'	'Periplasmic/exported/lipoproteins'	' Gram +ve membrane'	0.571429	0.0448907
4357	'hypothetical protein'	'Cell envelope'	'Periplasmic/exported/lipoproteins'	' Gram +ve membrane'	0.565934	0.0473396
3378	'small membrane protein'	'Cell envelope'	'Periplasmic/exported/lipoproteins'	' Gram +ve membrane'	0.56044	0.0498861
3402	'hypothetical protein'	'Cell envelope'	'Periplasmic/exported/lipoproteins'	'Gram +ve exported/lipoprotein'	0.56044	0.0498861
4463	'hypothetical protein'	'Cell envelope'	'Periplasmic/exported/lipoproteins'	' Gram +ve membrane'	0.56044	0.0498861
4794	'hypothetical protein'	'Cell envelope'	'Periplasmic/exported/lipoproteins'	' Gram +ve membrane'	0.56044	0.0498861
5624	'30S ribosomal protein S2'	'Cell envelope'	'Ribosome constituents'	'Ribosomal proteins - synthesis, modification'	0.983516	0
3908	'30S ribosomal protein S18'	'Cell envelope'	'Ribosome constituents'	'Ribosomal proteins - synthesis, modification'	0.961538	0
3909	'50S ribosomal protein L9'	'Cell envelope'	'Ribosome constituents'	'Ribosomal proteins - synthesis, modification'	0.950549	0
4720	'50S ribosomal protein L30'	'Cell envelope'	'Ribosome constituents'	'Ribosomal proteins - synthesis, modification'	0.934066	0
5736	'30S ribosomal protein S15'	'Cell envelope'	'Ribosome constituents'	'Ribosomal proteins - synthesis, modification'	0.934066	0
4728	'30S ribosomal protein S11'	'Cell envelope'	'Ribosome constituents'	'Ribosomal proteins - synthesis, modification'	0.923077	0
4649	'50S ribosomal protein L1'	'Cell envelope'	'Ribosome constituents'	'Ribosomal proteins - synthesis, modification'	0.917582	0
4719	'30S ribosomal protein S5'	'Cell envelope'	'Ribosome constituents'	'Ribosomal proteins - synthesis, modification'	0.912088	0
4717	'50S ribosomal protein L6'	'Cell envelope'	'Ribosome constituents'	'Ribosomal proteins - synthesis, modification'	0.906593	0
4735	'30S ribosomal protein S9'	'Cell envelope'	'Ribosome constituents'	'Ribosomal proteins - synthesis, modification'	0.901099	0
3430	'30S ribosomal protein S14'	'Cell envelope'	'Ribosome constituents'	'Ribosomal proteins - synthesis, modification'	0.895604	0
4730	'50S ribosomal protein L17'	'Cell envelope'	'Ribosome constituents'	'Ribosomal proteins - synthesis, modification'	0.895604	0
3906	'30S ribosomal protein S6'	'Cell envelope'	'Ribosome constituents'	'Ribosomal proteins - synthesis, modification'	0.89011	0
4652	'50S ribosomal protein L10'	'Cell envelope'	'Ribosome constituents'	'Ribosomal proteins - synthesis, modification'	0.89011	0
4716	'30S ribosomal protein S8'	'Cell envelope'	'Ribosome constituents'	'Ribosomal proteins - synthesis, modification'	0.89011	0
3124	'50S ribosomal protein L25/general stress protein Ctc'	'Cell envelope'	'Ribosome constituents'	'Ribosomal proteins - synthesis, modification'	0.879121	1.9007e-05
4718	'50S ribosomal protein L18'	'Cell envelope'	'Ribosome constituents'	'Ribosomal proteins - synthesis, modification'	0.868132	0.000124577
4721	'50S ribosomal protein L15'	'Cell envelope'	'Ribosome constituents'	'Ribosomal proteins - synthesis, modification'	0.868132	0.000124577
4727	'30S ribosomal protein S13'	'Cell envelope'	'Ribosome constituents'	'Ribosomal proteins - synthesis, modification'	0.868132	0.000124577
5595	'50S ribosomal protein L19'	'Cell envelope'	'Ribosome constituents'	'Ribosomal proteins - synthesis, modification'	0.868132	0.000124577
4648	'50S ribosomal protein L11'	'Cell envelope'	'Ribosome constituents'	'Ribosomal proteins - synthesis, modification'	0.851648	0.00034352
5564	'50S ribosomal protein L28'	'Cell envelope'	'Ribosome constituents'	'Ribosomal proteins - synthesis, modification'	0.840659	0.000537831
4711	'30S ribosomal protein S17'	'Cell envelope'	'Ribosome constituents'	'Ribosomal proteins - synthesis, modification'	0.835165	0.000651748
1505	'30S ribosomal protein S4'	'Cell envelope'	'Ribosome constituents'	'Ribosomal proteins - synthesis, modification'	0.813187	0.00123886
1998	'30S ribosomal protein S1'	'Cell envelope'	'Ribosome constituents'	'Ribosomal proteins - synthesis, modification'	0.796703	0.00184354
5709	'tRNA pseudouridine synthase B'	'Cell envelope'	'Ribosome constituents'	'Ribosomes - maturation and modification'	0.774725	0.00292338
4734	'50S ribosomal protein L13'	'Cell envelope'	'Ribosome constituents'	'Ribosomal proteins - synthesis, modification'	0.769231	0.00325008
4660	'30S ribosomal protein S7'	'Cell envelope'	'Ribosome constituents'	'Ribosomal proteins - synthesis, modification'	0.763736	0.00360204
5571	'50S ribosomal protein L32'	'Cell envelope'	'Ribosome constituents'	'Ribosomal proteins - synthesis, modification'	0.758242	0.00398061
3880	'50S ribosomal protein L34'	'Cell envelope'	'Ribosome constituents'	'Ribosomal proteins - synthesis, modification'	0.736264	0.00578942
4653	'50S ribosomal protein L7/L12'	'Cell envelope'	'Ribosome constituents'	'Ribosomal proteins - synthesis, modification'	0.730769	0.00632275
4710	'50S ribosomal protein L29'	'Cell envelope'	'Ribosome constituents'	'Ribosomal proteins - synthesis, modification'	0.714286	0.00814287
4635	'50S ribosomal protein L33'	'Cell envelope'	'Ribosome constituents'	'Ribosomal proteins - synthesis, modification'	0.708791	0.00882856
5591	'30S ribosomal protein S16'	'Cell envelope'	'Ribosome constituents'	'Ribosomal proteins - synthesis, modification'	0.675824	0.013897
2563	'30S ribosomal protein S20'	'Cell envelope'	'Ribosome constituents'	'Ribosomal proteins - synthesis, modification'	0.615385	0.0285399
4703	'50S ribosomal protein L4'	'Cell envelope'	'Ribosome constituents'	'Ribosomal proteins - synthesis, modification'	0.60989	0.03029
2597	'50S ribosomal protein L21'	'Cell envelope'	'Ribosome constituents'	'Ribosomal proteins - synthesis, modification'	0.582418	0.0402767
4707	'50S ribosomal protein L22'	'Cell envelope'	'Ribosome constituents'	'Ribosomal proteins - synthesis, modification'	0.571429	0.0448907
5411	'integrase/recombinase'	'Extrachromosomal'	'Laterally acquirred elements'	'Laterally acquirred elements'	0.895604	0
3488	[]	'Extrachromosomal'	'Laterally acquirred elements'	'Transposon/insertion element-related functions'	0.60989	0.03029
5282	'two-component system sensor kinase'	'Regulation'	'Two component system'	'Sensor kinase'	0.961538	0
4009	'bifunctional histidine kinase and regulator'	'Regulation'	'Two component system'	'Sensor kinase/response regulator fusion'	0.950549	0
2013	'two-component system response regulator'	'Regulation'	'Two component system'	'Response regulator'	0.945055	0
2281	'two-component system response-regulator'	'Regulation'	'Two component system'	'Response regulator'	0.93956	0
3063	'two-component system reponse regulator'	'Regulation'	'Two component system'	'Response regulator'	0.923077	0
4907	'transcriptional regulator'	'Regulation'	'Two component system'	'Response regulator'	0.906593	0
5283	'two-component system response regulator'	'Regulation'	'Two component system'	'Response regulator'	0.89011	0
3012	'two-component system histidine kinase'	'Regulation'	'Two component system'	'Sensor kinase'	0.879121	1.9007e-05
4073	'sensor kinase'	'Regulation'	'Two component system'	'Sensor kinase'	0.862637	0.000188832
1260	'two-component system response regulator'	'Regulation'	'Two component system'	'Response regulator'	0.840659	0.000537831
3757	'two component system sensor kinase'	'Regulation'	'Two component system'	'Sensor kinase'	0.835165	0.000651748
3062	'two-component system histidine kinase'	'Regulation'	'Two component system'	'Sensor kinase'	0.82967	0.000777927
5829	'two-component sensor'	'Regulation'	'Two component system'	'Sensor kinase'	0.813187	0.00123886
5748	'sensory histidine kinase'	'Regulation'	'Two component system'	'Sensor kinase'	0.785714	0.00234054
7712	'two component system response regulator'	'Regulation'	'Two component system'	'Response regulator'	0.785714	0.00234054
5778	'two-component system regulator'	'Regulation'	'Two component system'	'Response regulator'	0.769231	0.00325008
4261	'response regulator'	'Regulation'	'Two component system'	'Response regulator'	0.763736	0.00360204
6139	'sensor kinase'	'Regulation'	'Two component system'	'Sensor kinase'	0.763736	0.00360204
1654	'two-component response regulator'	'Regulation'	'Two component system'	'Response regulator'	0.758242	0.00398061
4668	'two-component system response regulator'	'Regulation'	'Two component system'	'Response regulator'	0.758242	0.00398061
4906	'sensor kinase'	'Regulation'	'Two component system'	'Sensor kinase'	0.752747	0.00438717
3013	'two-component system response regulator'	'Regulation'	'Two component system'	'Response regulator'	0.692308	0.0111472
870	'two-component system response regulator'	'Regulation'	'Two component system'	'Response regulator'	0.681319	0.0129293
5872	'turgor pressure regulator'	'Regulation'	'Two component system'	'Response regulator'	0.681319	0.0129293
5403	'two-component system response regulator'	'Regulation'	'Two component system'	'Response regulator'	0.604396	0.0321195
3756	'two component system response regulator'	'Regulation'	'Two component system'	'Response regulator'	0.587912	0.038107
4362	'two component system sensor kinase'	'Regulation'	'Two component system'	'Sensor kinase'	0.587912	0.038107
1220	'regulatory protein'	'Regulation'	'Two component system'	'Response regulator'	0.582418	0.0402767
6254	'two-component system response regulator'	'Regulation'	'Two component system'	'Response regulator'	0.582418	0.0402767
2359	'two-component system sensor kinase'	'Regulation'	'Two component system'	'Sensor kinase'	0.576923	0.0425372
7711	'two component system sensor kinase'	'Regulation'	'Two component system'	'Sensor kinase'	0.576923	0.0425372
3641	'two-component system sensor kinase'	'Regulation'	'Two component system'	'Sensor kinase'	0.571429	0.0448907
6667	'two-component regulator'	'Regulation'	'Two component system'	'Response regulator'	0.571429	0.0448907
7327	'two-component system sensory histidine kinase'	'Regulation'	'Two component system'	'Sensor kinase'	0.571429	0.0448907
5239	'histidine kinase'	'Regulation'	'Two component system'	'Sensor kinase'	0.56044	0.0498861
3068	'RNA polymerase sigma factor'	'Regulation'	'RNApolymerase core enzyme binding'	'sigma factor'	0.912088	0
7324	'regulatory protein'	'Regulation'	'RNApolymerase core enzyme binding'	'anti sigma factor'	0.895604	0
3067	'anti anti sigma factor'	'Regulation'	'RNApolymerase core enzyme binding'	'anti sigma factor antagonisst'	0.884615	0
3715	'ECF sigma factor'	'Regulation'	'RNApolymerase core enzyme binding'	'sigma factor'	0.884615	0
7323	'anti-sigma factor antagonist'	'Regulation'	'RNApolymerase core enzyme binding'	'anti sigma factor antagonisst'	0.884615	0
599	'regulator of sig8'	'Regulation'	'RNApolymerase core enzyme binding'	'anti sigma factor'	0.857143	0.000261586
3066	'regulator of Sig15'	'Regulation'	'RNApolymerase core enzyme binding'	'anti sigma factor'	0.802198	0.00162431
5386	'anti-sigma factor antagonist'	'Regulation'	'RNApolymerase core enzyme binding'	'anti sigma factor antagonisst'	0.758242	0.00398061
864	'ECF family RNA polymerase sigma factor'	'Regulation'	'RNApolymerase core enzyme binding'	'sigma factor'	0.697802	0.0103289
598	'anti anti sigma factor'	'Regulation'	'RNApolymerase core enzyme binding'	'anti sigma factor antagonisst'	0.67033	0.0149184
803	'RNA polymerase sigma factor'	'Regulation'	'RNApolymerase core enzyme binding'	'sigma factor'	0.67033	0.0149184
3626	'RNA polymerase sigma factor'	'Regulation'	'RNApolymerase core enzyme binding'	'sigma factor'	0.642857	0.0209019
5621	'RNA polymerase sigma factor WhiG'	'Regulation'	'RNApolymerase core enzyme binding'	'sigma factor'	0.598901	0.0340307
4996	'RNA polymerase ECF sigma factor'	'Regulation'	'RNApolymerase core enzyme binding'	'sigma factor'	0.582418	0.0402767
4866	'ECF sigma factor'	'Regulation'	'RNApolymerase core enzyme binding'	'sigma factor'	0.571429	0.0448907
3709	'ECF sigma factor'	'Regulation'	'RNApolymerase core enzyme binding'	'sigma factor'	0.565934	0.0473396
4443	'MerR family transcriptional regulator'	'Regulation'	' Defined families'	'MerR'	0.983516	0
7137	'regulatory protein'	'Regulation'	' Defined families'	'LuxR (GerR)'	0.956044	0
3129	'TetR family transcriptional regulator'	'Regulation'	' Defined families'	'TetR'	0.945055	0
5528	'transcriptional regulator'	'Regulation'	' Defined families'	'TetR'	0.934066	0
6233	'transcriptional regulator'	'Regulation'	' Defined families'	'LacI'	0.928571	0
7498	'transcriptional regulator'	'Regulation'	' Defined families'	'GntR'	0.923077	0
7173	'transcriptional regulator'	'Regulation'	' Defined families'	'LuxR (GerR)'	0.906593	0
289	'transcriptional regulator'	'Regulation'	' Defined families'	'LacI'	0.89011	0
1210	'transcriptional regulator'	'Regulation'	' Defined families'	'TetR'	0.89011	0
1425	'transcription regulator AsnC'	'Regulation'	' Defined families'	'AsnC'	0.884615	0
6448	'AraC-like transcriptional regulator'	'Regulation'	' Defined families'	'AraC'	0.873626	6.81738e-05
7639	'MarR family regulatory protein'	'Regulation'	' Defined families'	'MarR'	0.868132	0.000124577
4194	'TetR family transcriptional regulator'	'Regulation'	' Defined families'	'TetR'	0.862637	0.000188832
1186	'LacI family transcriptional regulator'	'Regulation'	' Defined families'	'LacI'	0.857143	0.000261586
1261	'transcriptional regulator'	'Regulation'	' Defined families'	' ROK'	0.846154	0.000435351
2232	'maltose operon transcriptional repressor'	'Regulation'	' Defined families'	'LacI'	0.846154	0.000435351
5384	'TetR family transcriptional regulator'	'Regulation'	' Defined families'	'TetR'	0.840659	0.000537831
4158	'LacI-family regulatory protein'	'Regulation'	' Defined families'	'LacI'	0.835165	0.000651748
6775	'transcriptional regulator'	'Regulation'	' Defined families'	'TetR'	0.82967	0.000777927
1463	'transcriptional regulator'	'Regulation'	' Defined families'	'DeoR'	0.818681	0.00107056
1904	'transcriptional regulator'	'Regulation'	' Defined families'	'TetR'	0.818681	0.00107056
610	'GntR family transcriptional regulator'	'Regulation'	' Defined families'	'GntR'	0.791209	0.00208191
1295	'transcription regulator AsnC'	'Regulation'	' Defined families'	'AsnC'	0.791209	0.00208191
2140	'transcriptional regulator'	'Regulation'	' Defined families'	'AsnC'	0.791209	0.00208191
6121	'transcriptional regulator'	'Regulation'	' Defined families'	'TetR'	0.791209	0.00208191
7554	'LacI family transcriptional regulator'	'Regulation'	' Defined families'	'LacI'	0.791209	0.00208191
7603	'LysR family transcriptional regulator'	'Regulation'	' Defined families'	'LysR'	0.785714	0.00234054
4493	'transcription regulator AsnC'	'Regulation'	' Defined families'	'AsnC'	0.78022	0.00262062
4673	'DeoR family transcriptional regulator'	'Regulation'	' Defined families'	'DeoR'	0.774725	0.00292338
5840	'transcriptional regulator'	'Regulation'	' Defined families'	'GntR'	0.769231	0.00325008
6193	'transcriptional regulator'	'Regulation'	' Defined families'	'LuxR (GerR)'	0.763736	0.00360204
6599	'transcriptional regulator'	'Regulation'	' Defined families'	'TetR'	0.763736	0.00360204
2243	'TetR family transcriptional regulator'	'Regulation'	' Defined families'	'TetR'	0.758242	0.00398061
3773	'LysR family transcriptional regulator'	'Regulation'	' Defined families'	'LysR'	0.758242	0.00398061
3864	'transcriptional regulator'	'Regulation'	' Defined families'	'GntR'	0.758242	0.00398061
275	'transcriptional repressor protein'	'Regulation'	' Defined families'	' ROK'	0.752747	0.00438717
4263	'transcriptional regulator'	'Regulation'	' Defined families'	'LuxR (GerR)'	0.752747	0.00438717
2331	'MarR family transcriptional regulator'	'Regulation'	' Defined families'	'MarR'	0.741758	0.00529008
2815	'TetR family transcriptional regulator'	'Regulation'	' Defined families'	'TetR'	0.741758	0.00529008
4977	'TetR family transcriptional regulator'	'Regulation'	' Defined families'	'TetR'	0.741758	0.00529008
508	'tetR family transcriptional regulator'	'Regulation'	' Defined families'	'TetR'	0.736264	0.00578942
1043	'transcriptional regulator'	'Regulation'	' Defined families'	'DeoR'	0.736264	0.00578942
4358	'TetR family transcriptional regulator'	'Regulation'	' Defined families'	'TetR'	0.730769	0.00632275
7815	'TetR family transcriptional regulator'	'Regulation'	' Defined families'	'TetR'	0.725275	0.00689166
3506	'LacI family transcriptional regulator'	'Regulation'	' Defined families'	'LacI'	0.71978	0.00749781
5405	'transcriptional regulator'	'Regulation'	' Defined families'	'MarR'	0.71978	0.00749781
230	'TetR family transcriptional regulator'	'Regulation'	' Defined families'	'TetR'	0.708791	0.00882856
582	'transcriptional regulator'	'Regulation'	' Defined families'	'GntR'	0.708791	0.00882856
1410	'GntR family transcriptional regulator'	'Regulation'	' Defined families'	'GntR'	0.703297	0.00955664
2223	'TetR family transcriptional regulator'	'Regulation'	' Defined families'	'TetR'	0.697802	0.0103289
6071	'A-factor receptor-like protein'	'Regulation'	' Defined families'	'TetR'	0.697802	0.0103289
2544	'IclR family transcriptional regulator'	'Regulation'	' Defined families'	'IclR'	0.675824	0.013897
2757	'LysR family transcriptional regulator'	'Regulation'	' Defined families'	'LysR'	0.675824	0.013897
4313	'regulatory protein'	'Regulation'	' Defined families'	'TetR'	0.675824	0.013897
4754	'transcriptional regulator'	'Regulation'	' Defined families'	'LacI'	0.675824	0.013897
5550	'transcriptional regulator'	'Regulation'	' Defined families'	'MerR'	0.67033	0.0149184
4215	'GntR family transcriptional regulator'	'Regulation'	' Defined families'	'GntR'	0.659341	0.0171303
4871	'TetR family transcriptional regulator'	'Regulation'	' Defined families'	'TetR'	0.659341	0.0171303
1145	'MarR family regulatory protein'	'Regulation'	' Defined families'	'MarR'	0.653846	0.0183249
7307	'chromosome replication initiation inhibitor protein'	'Regulation'	' Defined families'	'LysR'	0.653846	0.0183249
3623	'transcriptional regulator'	'Regulation'	' Defined families'	'GntR'	0.637363	0.0222885
1458	'transcription regulator AsnC'	'Regulation'	' Defined families'	'AsnC'	0.626374	0.0252688
3133	'MarR family regulatory protein'	'Regulation'	' Defined families'	'MarR'	0.626374	0.0252688
3722	'transcriptional regulator'	'Regulation'	' Defined families'	'ArsR'	0.626374	0.0252688
7438	'LysR family transcriptional regulator'	'Regulation'	' Defined families'	'LysR'	0.626374	0.0252688
1587	'transcriptional regulator'	'Regulation'	' Defined families'	'GntR'	0.620879	0.0268669
3414	'transcriptional regulator'	'Regulation'	' Defined families'	'MarR'	0.604396	0.0321195
2792	'AraC family transcription regulator'	'Regulation'	' Defined families'	'AraC'	0.587912	0.038107
4940	'TetR family transcriptional regulator'	'Regulation'	' Defined families'	'TetR'	0.587912	0.038107
2100	'transcriptional regulator'	'Regulation'	' Defined families'	'TetR'	0.582418	0.0402767
4223	'AraC family transcription regulator'	'Regulation'	' Defined families'	'AraC'	0.571429	0.0448907
1104	'TetR family transcriptional regulator'	'Regulation'	' Defined families'	'TetR'	0.565934	0.0473396
7624	'TetR family transcriptional regulator'	'Regulation'	' Defined families'	'TetR'	0.56044	0.0498861
3820	'Ser/Thr protein kinase'	'Regulation'	'Protein kinases'	'Serine/threonine'	0.923077	0
1551	'protein kinase'	'Regulation'	'Protein kinases'	'Serine/threonine'	0.89011	0
3848	'Ser/Thr protein kinase'	'Regulation'	'Protein kinases'	'Serine/threonine'	0.89011	0
4778	'Ser/Thr protein kinase'	'Regulation'	'Protein kinases'	'Serine/threonine'	0.868132	0.000124577
4911	'hypothetical protein'	'Regulation'	'Protein kinases'	'Serine/threonine'	0.851648	0.00034352
4487	'Ser/Thr protein kinase'	'Regulation'	'Protein kinases'	'Serine/threonine'	0.846154	0.000435351
3941	'Ser/Thr protein kinase'	'Regulation'	'Protein kinases'	'Serine/threonine'	0.835165	0.000651748
4423	'Ser/Thr protein kinase'	'Regulation'	'Protein kinases'	'Serine/threonine'	0.835165	0.000651748
2110	'Ser/Thr protein kinase'	'Regulation'	'Protein kinases'	'Serine/threonine'	0.82967	0.000777927
3821	'Ser/Thr protein kinase'	'Regulation'	'Protein kinases'	'Serine/threonine'	0.818681	0.00107056
4775	'Ser/Thr protein kinase'	'Regulation'	'Protein kinases'	'Serine/threonine'	0.774725	0.00292338
3344	'Ser/Thr protein kinase'	'Regulation'	'Protein kinases'	'Serine/threonine'	0.769231	0.00325008
3621	'serine-threonine protein kinase'	'Regulation'	'Protein kinases'	'Serine/threonine'	0.736264	0.00578942
6626	'protein kinase'	'Regulation'	'Protein kinases'	'Protein kinases'	0.697802	0.0103289
4507	'Ser/Thr protein kinase'	'Regulation'	'Protein kinases'	'Serine/threonine'	0.686813	0.0120134
4777	'protein Ser/Thr kinase'	'Regulation'	'Protein kinases'	'Serine/threonine'	0.67033	0.0149184
2973	'Ser/Thr protein kinase'	'Regulation'	'Protein kinases'	'Serine/threonine'	0.653846	0.0183249
4488	'Ser/Thr protein kinase'	'Regulation'	'Protein kinases'	'Serine/threonine'	0.653846	0.0183249
2974	'Ser/Thr protein kinase'	'Regulation'	'Protein kinases'	'Serine/threonine'	0.620879	0.0268669
4779	'Ser/Thr protein kinase'	'Regulation'	'Protein kinases'	'Serine/threonine'	0.56044	0.0498861
6020	'transcriptional regulator'	'Regulation'	'Regulation - Others'	'Others'	0.972527	0
4180	'iron uptake regulatory protein'	'Regulation'	'Regulation - Others'	'Others'	0.961538	0
6802	'DNA-binding protein'	'Regulation'	'Regulation - Others'	'Others'	0.923077	0
3907	'single-stranded DNA-binding protein'	'Regulation'	'Regulation - Others'	'Others'	0.912088	0
4159	'transcriptional regulator'	'Regulation'	'Regulation - Others'	'Others'	0.912088	0
2058	'transcriptional regulator'	'Regulation'	'Regulation - Others'	'Others'	0.901099	0
724	'transcriptional regulator'	'Regulation'	'Regulation - Others'	'Others'	0.884615	0
3352	'DNA integrity scanning protein DisA'	'Regulation'	'Regulation - Others'	'Others'	0.868132	0.000124577
512	'regulatory protein'	'Regulation'	'Regulation - Others'	'Others'	0.840659	0.000537831
2950	'DNA-binding protein HU (hs1)'	'Regulation'	'Regulation - Others'	'Others'	0.824176	0.000917231
3606	'regulator'	'Regulation'	'Regulation - Others'	'Others'	0.824176	0.000917231
2935	'transcriptional regulator'	'Regulation'	'Regulation - Others'	'Others'	0.802198	0.00162431
1312	'transcriptional regulator'	'Regulation'	'Regulation - Others'	'Others'	0.769231	0.00325008
7733	'transcriptional regulator'	'Regulation'	'Regulation - Others'	'Others'	0.769231	0.00325008
2094	'regulatory protein'	'Regulation'	'Regulation - Others'	'Others'	0.752747	0.00438717
2158	'kinase'	'Regulation'	'Regulation - Others'	'Others'	0.747253	0.00482317
3859	'DNA-binding protein'	'Regulation'	'Regulation - Others'	'Others'	0.736264	0.00578942
1778	'transcriptional regulator'	'Regulation'	'Regulation - Others'	'Others'	0.730769	0.00632275
6439	'DNA-binding protein'	'Regulation'	'Regulation - Others'	'Others'	0.708791	0.00882856
5723	'regulator, BldB'	'Regulation'	'Regulation - Others'	'Others'	0.681319	0.0129293
6924	'DNA-binding protein'	'Regulation'	'Regulation - Others'	'Others'	0.664835	0.0159955
4445	'transcriptional regulator'	'Regulation'	'Regulation - Others'	'Others'	0.653846	0.0183249
3033	'integral membrane regulatory protein'	'Regulation'	'Regulation - Others'	'Others'	0.637363	0.0222885
3034	'sporulation regulatory protein'	'Regulation'	'Regulation - Others'	'Others'	0.637363	0.0222885
7441	'transcriptional regulator'	'Regulation'	'Regulation - Others'	'Others'	0.593407	0.0360257
3042	'transcriptional regulator'	'Regulation'	'Regulation - Others'	'Others'	0.582418	0.0402767
2958	'bifunctional uroporphyrinogen-III synthetase/response regulator domain-containing protein'	'Regulation'	'Regulation - Others'	'Others'	0.576923	0.0425372
4426	'regulatory protein'	'Regulation'	'Regulation - Others'	'Others'	0.576923	0.0425372
5418	'transcriptional regulator'	'Regulation'	'Regulation - Others'	'Others'	0.571429	0.0448907
3308	'DNA-binding protein'	'Regulation'	'Regulation - Others'	'Others'	0.565934	0.0473396
1212	'ligase'	'Not classified'	'Notclassified'	'Notclassified (included putative assignments)'	0.972527	0
2992	'acetyltransferase'	'Not classified'	'Notclassified'	'Notclassified (included putative assignments)'	0.967033	0
2132	'glycosyl transferase'	'Not classified'	'Notclassified'	'Notclassified (included putative assignments)'	0.961538	0
3130	'dehydratase'	'Not classified'	'Notclassified'	'Notclassified (included putative assignments)'	0.93956	0
4490	'decarboxylase'	'Not classified'	'Notclassified'	'Notclassified (included putative assignments)'	0.928571	0
2107	'oxidoreductase'	'Not classified'	'Notclassified'	'Notclassified (included putative assignments)'	0.923077	0
5361	'methylase'	'Not classified'	'Notclassified'	'Notclassified (included putative assignments)'	0.923077	0
5136	'N-succinyldiaminopimelate aminotransferase'	'Not classified'	'Notclassified'	'Notclassified (included putative assignments)'	0.917582	0
6205	'dehydrogenase'	'Not classified'	'Notclassified'	'Notclassified (included putative assignments)'	0.917582	0
3721	'carbonic anhydrase'	'Not classified'	'Notclassified'	'Notclassified (included putative assignments)'	0.906593	0
5492	'short chain dehydrogenase'	'Not classified'	'Notclassified'	'Notclassified (included putative assignments)'	0.906593	0
5835	'ATP/GTP-binding protein'	'Not classified'	'Notclassified'	'Notclassified (included putative assignments)'	0.906593	0
3566	'hydrolase'	'Not classified'	'Notclassified'	'Notclassified (included putative assignments)'	0.901099	0
488	'hydrolase'	'Not classified'	'Notclassified'	'Notclassified (included putative assignments)'	0.895604	0
1477	'bifunctional phosphopantothenoylcysteine decarboxylase/phosphopantothenate synthase'	'Not classified'	'Notclassified'	'Notclassified (included putative assignments)'	0.895604	0
4919	'flavoprotein disulfide reductase'	'Not classified'	'Notclassified'	'Notclassified (included putative assignments)'	0.89011	0
2106	'oxidoreductase'	'Not classified'	'Notclassified'	'Notclassified (included putative assignments)'	0.884615	0
2225	'isomerase'	'Not classified'	'Notclassified'	'Notclassified (included putative assignments)'	0.884615	0
3572	'hydrolase'	'Not classified'	'Notclassified'	'Notclassified (included putative assignments)'	0.879121	1.9007e-05
4125	'acetyltransferase'	'Not classified'	'Notclassified'	'Notclassified (included putative assignments)'	0.879121	1.9007e-05
2553	'oxidoreductase'	'Not classified'	'Notclassified'	'Notclassified (included putative assignments)'	0.873626	6.81738e-05
5700	'kinase'	'Not classified'	'Notclassified'	'Notclassified (included putative assignments)'	0.873626	6.81738e-05
1867	'hydroxylase'	'Not classified'	'Notclassified'	'Notclassified (included putative assignments)'	0.868132	0.000124577
1916	'transferase'	'Not classified'	'Notclassified'	'Notclassified (included putative assignments)'	0.868132	0.000124577
4316	'ATP/GTP binding protein'	'Not classified'	'Notclassified'	'Notclassified (included putative assignments)'	0.868132	0.000124577
5558	'acyltransferase'	'Not classified'	'Notclassified'	'Notclassified (included putative assignments)'	0.868132	0.000124577
6824	'phosphonopyruvate decarboxylase (fragment)'	'Not classified'	'Notclassified'	'Notclassified (included putative assignments)'	0.868132	0.000124577
3298	'oxidoreductase'	'Not classified'	'Notclassified'	'Notclassified (included putative assignments)'	0.862637	0.000188832
3807	'hydrolase'	'Not classified'	'Notclassified'	'Notclassified (included putative assignments)'	0.862637	0.000188832
689	'oxidoreductase, iron-sulfur binding subunit'	'Not classified'	'Notclassified'	'Notclassified (included putative assignments)'	0.857143	0.000261586
3316	'dehydrogenase'	'Not classified'	'Notclassified'	'Notclassified (included putative assignments)'	0.851648	0.00034352
462	'oxidoreductase'	'Not classified'	'Notclassified'	'Notclassified (included putative assignments)'	0.824176	0.000917231
5137	'ATP-binding protein'	'Not classified'	'Notclassified'	'Notclassified (included putative assignments)'	0.818681	0.00107056
5262	'dehydrogenase'	'Not classified'	'Notclassified'	'Notclassified (included putative assignments)'	0.807692	0.0014231
2539	'GTP-binding protein Era'	'Not classified'	'Notclassified'	'Notclassified (included putative assignments)'	0.802198	0.00162431
1526	'lipid A biosynthesis lauroyl acyltransferase'	'Not classified'	'Notclassified'	'Notclassified (included putative assignments)'	0.796703	0.00184354
5537	'ATP/GTP binding protein'	'Not classified'	'Notclassified'	'Notclassified (included putative assignments)'	0.796703	0.00184354
5576	'acylphosphatase'	'Not classified'	'Notclassified'	'Notclassified (included putative assignments)'	0.796703	0.00184354
2940	'oxidoreductase'	'Not classified'	'Notclassified'	'Notclassified (included putative assignments)'	0.791209	0.00208191
4492	'octaprenyl carboxylase'	'Not classified'	'Notclassified'	'Notclassified (included putative assignments)'	0.791209	0.00208191
4909	'ATP-binding protein'	'Not classified'	'Notclassified'	'Notclassified (included putative assignments)'	0.791209	0.00208191
5968	'bldA-regulated nucleotide binding protein'	'Not classified'	'Notclassified'	'Notclassified (included putative assignments)'	0.791209	0.00208191
2262	'oxidoreductase'	'Not classified'	'Notclassified'	'Notclassified (included putative assignments)'	0.78022	0.00262062
5258	'ATP-binding protein'	'Not classified'	'Notclassified'	'Notclassified (included putative assignments)'	0.774725	0.00292338
3037	'F420-0--gamma-glutamyl ligase'	'Not classified'	'Notclassified'	'Notclassified (included putative assignments)'	0.769231	0.00325008
3794	'glycosyl transferase'	'Not classified'	'Notclassified'	'Notclassified (included putative assignments)'	0.769231	0.00325008
3869	'WD-40 repeat-containing protein'	'Not classified'	'Notclassified'	'Notclassified (included putative assignments)'	0.769231	0.00325008
5169	'ATP-binding protein'	'Not classified'	'Notclassified'	'Notclassified (included putative assignments)'	0.769231	0.00325008
2304	'dehydrogenase'	'Not classified'	'Notclassified'	'Notclassified (included putative assignments)'	0.763736	0.00360204
7286	'oxidoreducatse'	'Not classified'	'Notclassified'	'Notclassified (included putative assignments)'	0.763736	0.00360204
2285	'oxidoreductase'	'Not classified'	'Notclassified'	'Notclassified (included putative assignments)'	0.758242	0.00398061
5857	'FAD-dependent oxidoreductase'	'Not classified'	'Notclassified'	'Notclassified (included putative assignments)'	0.758242	0.00398061
1831	'oxidoreductase'	'Not classified'	'Notclassified'	'Notclassified (included putative assignments)'	0.752747	0.00438717
5549	'hydrolase'	'Not classified'	'Notclassified'	'Notclassified (included putative assignments)'	0.752747	0.00438717
2942	'oxidoreductase'	'Not classified'	'Notclassified'	'Notclassified (included putative assignments)'	0.747253	0.00482317
2317	'methyltransferase'	'Not classified'	'Notclassified'	'Notclassified (included putative assignments)'	0.741758	0.00529008
6639	'ATP/GTP binding protein'	'Not classified'	'Notclassified'	'Notclassified (included putative assignments)'	0.736264	0.00578942
5146	'methyltransferase'	'Not classified'	'Notclassified'	'Notclassified (included putative assignments)'	0.730769	0.00632275
5773	'monooxygenase'	'Not classified'	'Notclassified'	'Notclassified (included putative assignments)'	0.725275	0.00689166
5509	'oxidoreductase'	'Not classified'	'Notclassified'	'Notclassified (included putative assignments)'	0.71978	0.00749781
2227	'acetyltransferase'	'Not classified'	'Notclassified'	'Notclassified (included putative assignments)'	0.714286	0.00814287
1103	'hydrolase'	'Not classified'	'Notclassified'	'Notclassified (included putative assignments)'	0.708791	0.00882856
3333	'hydrolase'	'Not classified'	'Notclassified'	'Notclassified (included putative assignments)'	0.708791	0.00882856
3845	'protein phosphatase'	'Not classified'	'Notclassified'	'Notclassified (included putative assignments)'	0.708791	0.00882856
4860	'hydrolase'	'Not classified'	'Notclassified'	'Notclassified (included putative assignments)'	0.708791	0.00882856
7674	'metal-binding protein'	'Not classified'	'Notclassified'	'Notclassified (included putative assignments)'	0.703297	0.00955664
2962	'bifunctional transferase/deacetylase'	'Not classified'	'Notclassified'	'Notclassified (included putative assignments)'	0.692308	0.0111472
5541	'ATP-GTP binding protein'	'Not classified'	'Notclassified'	'Notclassified (included putative assignments)'	0.692308	0.0111472
6103	'acetyltransferase'	'Not classified'	'Notclassified'	'Notclassified (included putative assignments)'	0.692308	0.0111472
1556	'acetyltransferase'	'Not classified'	'Notclassified'	'Notclassified (included putative assignments)'	0.686813	0.0120134
7389	'short chain dehydrogenase'	'Not classified'	'Notclassified'	'Notclassified (included putative assignments)'	0.686813	0.0120134
5208	'monophosphatase'	'Not classified'	'Notclassified'	'Notclassified (included putative assignments)'	0.681319	0.0129293
3000	'phosphatase'	'Not classified'	'Notclassified'	'Notclassified (included putative assignments)'	0.675824	0.013897
4436	'lyase'	'Not classified'	'Notclassified'	'Notclassified (included putative assignments)'	0.675824	0.013897
3768	'translocase'	'Not classified'	'Notclassified'	'Notclassified (included putative assignments)'	0.664835	0.0159955
2836	'glycosyl transferase'	'Not classified'	'Notclassified'	'Notclassified (included putative assignments)'	0.659341	0.0171303
4036	'hypothetical protein'	'Not classified'	'Notclassified'	'Notclassified (included putative assignments)'	0.659341	0.0171303
6218	'phosphatase'	'Not classified'	'Notclassified'	'Notclassified (included putative assignments)'	0.648352	0.0195814
6786	'oxidoreductase'	'Not classified'	'Notclassified'	'Notclassified (included putative assignments)'	0.648352	0.0195814
1091	'acetyltransferase'	'Not classified'	'Notclassified'	'Notclassified (included putative assignments)'	0.642857	0.0209019
2478	'reductase'	'Not classified'	'Notclassified'	'Notclassified (included putative assignments)'	0.642857	0.0209019
1525	'sugar transferase'	'Not classified'	'Notclassified'	'Notclassified (included putative assignments)'	0.637363	0.0222885
2369	'thiol-specific antioxidant protein'	'Not classified'	'Notclassified'	'Notclassified (included putative assignments)'	0.631868	0.0237434
2876	'acetyltransferase'	'Not classified'	'Notclassified'	'Notclassified (included putative assignments)'	0.631868	0.0237434
7647	'calcium binding protein'	'Not classified'	'Notclassified'	'Notclassified (included putative assignments)'	0.631868	0.0237434
4282	'dimeric protein'	'Not classified'	'Notclassified'	'Notclassified (included putative assignments)'	0.626374	0.0252688
5061	'GTP-dependent nucleic acid-binding protein EngD'	'Not classified'	'Notclassified'	'Notclassified (included putative assignments)'	0.620879	0.0268669
3363	'acetyltransferase'	'Not classified'	'Notclassified'	'Notclassified (included putative assignments)'	0.615385	0.0285399
5024	'oxidoreductase'	'Not classified'	'Notclassified'	'Notclassified (included putative assignments)'	0.60989	0.03029
6058	'hypothetical protein'	'Not classified'	'Notclassified'	'Notclassified (included putative assignments)'	0.60989	0.03029
7654	'oxidoreductase'	'Not classified'	'Notclassified'	'Notclassified (included putative assignments)'	0.604396	0.0321195
5165	'hydrolase'	'Not classified'	'Notclassified'	'Notclassified (included putative assignments)'	0.598901	0.0340307
5459	'enoyl-CoA hydratase'	'Not classified'	'Notclassified'	'Notclassified (included putative assignments)'	0.598901	0.0340307
5503	'acetyltransferase'	'Not classified'	'Notclassified'	'Notclassified (included putative assignments)'	0.593407	0.0360257
6032	'hydrolase'	'Not classified'	'Notclassified'	'Notclassified (included putative assignments)'	0.593407	0.0360257
1013	'mut-like protein'	'Not classified'	'Notclassified'	'Notclassified (included putative assignments)'	0.587912	0.038107
1109	'oxidoreductase'	'Not classified'	'Notclassified'	'Notclassified (included putative assignments)'	0.587912	0.038107
2547	'ribonuclease Z'	'Not classified'	'Notclassified'	'Notclassified (included putative assignments)'	0.582418	0.0402767
222	'acetyltransferase'	'Not classified'	'Notclassified'	'Notclassified (included putative assignments)'	0.576923	0.0425372
4288	'phosphatase'	'Not classified'	'Notclassified'	'Notclassified (included putative assignments)'	0.576923	0.0425372
957	'oxidoreductase'	'Not classified'	'Notclassified'	'Notclassified (included putative assignments)'	0.571429	0.0448907
4829	'oxidoreductase'	'Not classified'	'Notclassified'	'Notclassified (included putative assignments)'	0.571429	0.0448907
1758	'GTP-binding protein EngA'	'Not classified'	'Notclassified'	'Notclassified (included putative assignments)'	0.56044	0.0498861
1960	'hydrolase'	'Not classified'	'Notclassified'	'Notclassified (included putative assignments)'	0.56044	0.0498861
5111	'GTP-binding protein'	'Not classified'	'Notclassified'	'Notclassified (included putative assignments)'	0.56044	0.0498861
