# Supplementary material for: Global Features of Gene Expression on the Proteome and Transcriptome Levels in S. coelicolor during Germination
Source: PLoS One. 2013 Sep 9;8(9):e72842. doi: 10.1371/journal.pone.0072842 (PMC3767685; doi:10.1371/journal.pone.0072842)
Supplement: Table S3 — Genes that have an expression profile that is correlated with PC2. (XLSX) [file pone.0072842.s005.xlsx]

## Sheet: Sheet1
Supplementary table 3.
Genes with expression profile correlated with PC2
SCO	protein name	Sanger database x00	Sanger database xx0	Sanger database xxx
4285	'sugar kinase'	'Regulation'	' Defined families'	' ROK'
1039	'regulatory protein'	'Regulation'	' Defined families'	' ROK'
6973	'hypothetical protein'	'Unknown function'	'Unknown function'	'Unknown function'
1572	'hypothetical protein'	'Cell envelope'	'Periplasmic/exported/lipoproteins'	'Gram +ve exported/lipoprotein'
3021	'hypothetical protein'	'Cell envelope'	'Periplasmic/exported/lipoproteins'	' Gram +ve membrane'
4482	'LysR family transcriptional regulator'	'Regulation'	' Defined families'	'LysR'
1413	'hypothetical protein'	'Unknown function'	'Unknown function'	'Unknown function'
3434	'DNA polymerase I'	'Macromolecule metabolism'	'Macromolecule synthesis, modification'	'DNA- replication, repair,restr./modification'
5357	'transcription termination factor Rho'	'Macromolecule metabolism'	'Macromolecule synthesis, modification'	'RNA synthesis, modification, DNA transcription'
5523	'branched-chain amino acid aminotransferase'	'Metabolism of small molecules'	'Amino acid biosynthesis'	'Valine'
6818	'phosphoglyceromutase'	'Metabolism of small molecules'	'Energy metabolism, carbon'	'Glycolysis'
5770	'recombination regulator RecX'	'Regulation'	'Regulation - Others'	'Others'
1703	'transcriptional regulator'	'Regulation'	'Regulation - Others'	'Others'
2490	'dehydrogenase'	'Cell envelope'	'Periplasmic/exported/lipoproteins'	'Gram +ve exported/lipoprotein'
6046	'hypothetical protein'	'Unknown function'	'Unknown function'	'Unknown function'
1985	'hypothetical protein'	'Cell envelope'	'Periplasmic/exported/lipoproteins'	' Gram +ve membrane'
5674	'hypothetical protein'	'Cell envelope'	'Periplasmic/exported/lipoproteins'	' Gram +ve membrane'
6105	'regulatory protein'	'Regulation'	'Regulation - Others'	'Others'
6028	'ribonuclease'	'Macromolecule metabolism'	'Macromolecule degradation'	'Degradation of RNA'
4278	'peptidyl-tRNA hydrolase domain-containing protein'	'Unknown function'	'Unknown function'	'Unknown function'
3345	'dihydroxy-acid dehydratase'	'Metabolism of small molecules'	'Amino acid biosynthesis'	'Valine'
909	'hypothetical protein'	'Unknown function'	'Unknown function'	'Unknown function'
4489	'hypothetical protein'	'Cell envelope'	'Periplasmic/exported/lipoproteins'	' Gram +ve membrane'
7549	'hypothetical protein'	'Unknown function'	'Unknown function'	'Unknown function'
7632	'hypothetical protein'	'Unknown function'	'Unknown function'	'Unknown function'
2000	'ATP-binding RNA helicase'	'Macromolecule metabolism'	'Macromolecule synthesis, modification'	'RNA synthesis, modification, DNA transcription'
4025	'TetR family transcriptional regulator'	'Regulation'	' Defined families'	'TetR'
7116	'hypothetical protein'	'Unknown function'	'Unknown function'	'Unknown function'
7270	'transcriptional regulator'	'Regulation'	' Defined families'	'LysR'
1122	'regulatory protein'	'Regulation'	'Regulation - Others'	'Others'
1546	'aminotransferase'	'Metabolism of small molecules'	'Amino acid biosynthesis'	'Valine'
2069	'hypothetical protein'	'Unknown function'	'Unknown function'	'Unknown function'
2559	'coproporphyrinogen III oxidase'	'Metabolism of small molecules'	'Biosynthesis of cofactors,carriers'	'Heme, porphyrin'
4236	'tRNA/rRNA methyltransferase'	'Macromolecule metabolism'	'Macromolecule synthesis, modification'	'RNA synthesis, modification, DNA transcription'
4485	'transcriptional regulator'	'Regulation'	' Defined families'	'DeoR'
5383	'ABC transporter ATP-binding protein'	'Cell prcesses'	'Transport/binding proteins'	'Transport/binding proteins'
7279	'DNA-binding protein'	'Regulation'	'Regulation - Others'	'Others'
603	'amino transferase'	'Metabolism of small molecules'	'Secondary metabolism'	'Secondary metabolism'
1518	'Holliday junction DNA helicase RuvB'	'Macromolecule metabolism'	'Macromolecule synthesis, modification'	'DNA- replication, repair,restr./modification'
1766	'glycohydrolase'	'Not classified'	'Notclassified'	'Notclassified (included putative assignments)'
2204	'hypothetical protein'	'Unknown function'	'Unknown function'	'Unknown function'
3689	'hypothetical protein'	'Unknown function'	'Unknown function'	'Unknown function'
4203	'hypothetical protein'	'Unknown function'	'Unknown function'	'Unknown function'
5486	'pyridoxal-phosphate-dependent aminotransferase'	'Metabolism of small molecules'	'Central intermediary metabolism'	'Sulfur metabolism'
6228	'hypothetical protein'	'Unknown function'	'Unknown function'	'Unknown function'
7111	'hydroperoxide resistance protein'	'Cell prcesses'	'Protection responses'	'Detoxification'
1475	'primosome assembly protein PriA'	'Macromolecule metabolism'	'Macromolecule synthesis, modification'	'DNA- replication, repair,restr./modification'
3186	'ABC transporter'	'Cell prcesses'	'Transport/binding proteins'	'Transport/binding proteins'
3954	'short chain dehydrogenase'	'Not classified'	'Notclassified'	'Notclassified (included putative assignments)'
4804	'hypothetical protein'	'Unknown function'	'Unknown function'	'Unknown function'
4976	'hypothetical protein'	'Unknown function'	'Unknown function'	'Unknown function'
5866	'hypothetical protein'	'Unknown function'	'Unknown function'	'Unknown function'
182	'hypothetical protein'	'Unknown function'	'Unknown function'	'Unknown function'
1202	'ATP-dependent DNA ligase'	'Macromolecule metabolism'	'Macromolecule synthesis, modification'	'DNA- replication, repair,restr./modification'
3358	'two-component system response regulator'	'Regulation'	'Two component system'	'Response regulator'
3728	'hypothetical protein'	'Cell envelope'	'Periplasmic/exported/lipoproteins'	' Gram +ve membrane'
4643	'UDP-N-acetylenolpyruvoylglucosamine reductase'	'Cell envelope'	'Periplasmic/exported/lipoproteins'	'Gram +ve peptidoglycan, teichoic acid'
5711	'bifunctional riboflavin kinase/FMN adenylyltransferase'	'Metabolism of small molecules'	'Biosynthesis of cofactors,carriers'	'Riboflavin'
1294	'cystathionine gamma-synthase'	'Metabolism of small molecules'	'Amino acid biosynthesis'	'Methionine'
2346	'hydrolase'	'Macromolecule metabolism'	'Macromolecule synthesis, modification'	'Glycoprotein'
693	'hypothetical protein'	'Cell envelope'	'Periplasmic/exported/lipoproteins'	' Gram +ve membrane'
806	'LacI family transcriptional regulator'	'Regulation'	' Defined families'	'LacI'
2819	'hypothetical protein'	'Unknown function'	'Unknown function'	'Unknown function'
2042	'hypothetical protein'	'Cell envelope'	'Periplasmic/exported/lipoproteins'	' Gram +ve membrane'
2263	'hypothetical protein'	'Unknown function'	'Unknown function'	'Unknown function'
2499	'transport ATPase'	'Cell prcesses'	'Transport/binding proteins'	'Transport/binding proteins'
3601	'hypothetical protein'	'Unknown function'	'Unknown function'	'Unknown function'
5156	'hypothetical protein'	'Unknown function'	'Unknown function'	'Unknown function'
5192	'hypothetical protein'	'Unknown function'	'Unknown function'	'Unknown function'
5435	'two-component sensor kinase'	'Regulation'	'Two component system'	'Sensor kinase'
7489	'binding protein dependent transport lipoprotein'	'Cell prcesses'	'Transport/binding proteins'	'Transport/binding proteins'
783	'tetracycline resistance protein'	'Cell prcesses'	'Protection responses'	'Detoxification'
1999	'hypothetical protein'	'Unknown function'	'Unknown function'	'Unknown function'
3726	'hypothetical protein'	'Unknown function'	'Unknown function'	'Unknown function'
5400	'transport system kinase'	'Cell prcesses'	'Transport/binding proteins'	'Transport/binding proteins'
5678	'regulatory protein'	'Regulation'	'Regulation - Others'	'Others'
1054	'aminotransferase'	'Not classified'	'Notclassified'	'Notclassified (included putative assignments)'
2985	'hypothetical protein'	'Cell envelope'	'Periplasmic/exported/lipoproteins'	' Gram +ve membrane'
3109	'transcriptional-repair coupling factor'	'Macromolecule metabolism'	'Macromolecule synthesis, modification'	'DNA- replication, repair,restr./modification'
4833	'phosphorylmutase'	'Metabolism of small molecules'	'Secondary metabolism'	'Secondary metabolism'
5056	'exodeoxyribonuclease VII large subunit'	'Macromolecule metabolism'	'Macromolecule degradation'	'Degradation of DNA'
5389	'hypothetical protein'	'Unknown function'	'Unknown function'	'Unknown function'
5603	'hypothetical protein'	'Unknown function'	'Unknown function'	'Unknown function'
574	'IclR family regulatory protein'	'Regulation'	' Defined families'	'IclR'
2047	'DNA-binding protein'	'Regulation'	'Regulation - Others'	'Others'
2510	'DNA repair protein RecO'	'Unknown function'	'Unknown function'	'Unknown function'
2820	'hypothetical protein'	'Unknown function'	'Unknown function'	'Unknown function'
4185	'hypothetical protein'	'Unknown function'	'Unknown function'	'Unknown function'
5694	'1-deoxy-D-xylulose 5-phosphate reductoisomerase'	'Metabolism of small molecules'	'Biosynthesis of cofactors,carriers'	'Menaquinone, ubiquinone'
5739	'dihydrodipicolinate reductase'	'Metabolism of small molecules'	'Amino acid biosynthesis'	'Lysine'
5787	'(dimethylallyl)adenosine tRNA methylthiotransferase'	'Unknown function'	'Unknown function'	'Unknown function'
7146	'regulatory protein'	'Regulation'	' Defined families'	'ArsR'
898	'regulator'	'Regulation'	'Regulation - Others'	'Others'
2771	'hypothetical protein'	'Unknown function'	'Unknown function'	'Unknown function'
4322	'hypothetical protein'	'Cell envelope'	'Periplasmic/exported/lipoproteins'	' Gram +ve membrane'
4745	'alanine racemase'	'Metabolism of small molecules'	'Amino acid biosynthesis'	'Alanine'
4927	'ligase'	'Not classified'	'Notclassified'	'Notclassified (included putative assignments)'
887	'TetR family transcriptional regulator'	'Regulation'	' Defined families'	'TetR'
891	'DNA-binding protein'	'Regulation'	'Regulation - Others'	'Others'
943	'hypothetical protein'	'Unknown function'	'Unknown function'	'Unknown function'
1784	'hypothetical protein'	'Unknown function'	'Unknown function'	'Unknown function'
3031	'hypothetical protein'	'Unknown function'	'Unknown function'	'Unknown function'
4181	'hypothetical protein'	'Unknown function'	'Unknown function'	'Unknown function'
4766	'transcriptional regulator'	'Regulation'	' Defined families'	'LysR'
5247	'deaminase'	'Metabolism of small molecules'	'Degradation of small molecules'	'Amines'
459	'hypothetical protein'	'Unknown function'	'Unknown function'	'Unknown function'
471	'AraC family transcription regulator'	'Regulation'	' Defined families'	'AraC'
1419	'phosphodiesterase'	'Macromolecule metabolism'	'Macromolecule degradation'	'Degradation of proteins, peptides, glycoproteins'
2535	'hypothetical protein'	'Unknown function'	'Unknown function'	'Unknown function'
3147	'ABC transporter ATP-binding protein'	'Cell prcesses'	'Transport/binding proteins'	'Transport/binding proteins'
4156	'two-component systen response regulator'	'Regulation'	'Two component system'	'Response regulator'
4330	'hypothetical protein'	'Unknown function'	'Unknown function'	'Unknown function'
5737	'polynucleotide phosphorylase/polyadenylase'	'Macromolecule metabolism'	'Macromolecule synthesis, modification'	'RNA synthesis, modification, DNA transcription'
7825	'hypothetical protein'	'Unknown function'	'Unknown function'	'Unknown function'
2134	'hypothetical protein'	'Unknown function'	'Unknown function'	'Unknown function'
3023	'S-adenosyl-L-homocysteine hydrolase'	'Metabolism of small molecules'	'Amino acid biosynthesis'	'Methionine'
3074	'hypothetical protein'	'Cell envelope'	'Periplasmic/exported/lipoproteins'	' Gram +ve membrane'
3283	'cobalt-precorrin-6x reductase'	'Metabolism of small molecules'	'Biosynthesis of cofactors,carriers'	'Cobalamin'
4241	'proteinase'	'Macromolecule metabolism'	'Macromolecule degradation'	'Degradation of proteins, peptides, glycoproteins'
6588	'hypothetical protein'	'Unknown function'	'Unknown function'	'Unknown function'
714	'oxidoreductase'	'Not classified'	'Notclassified'	'Notclassified (included putative assignments)'
1378	'glycine dehydrogenase'	'Metabolism of small molecules'	'Degradation of small molecules'	'Amino acids'
2657	'transcriptional regulator'	'Regulation'	' Defined families'	' ROK'
2958	'bifunctional uroporphyrinogen-III synthetase/response regulator domain-containing protein'	'Regulation'	'Regulation - Others'	'Others'
3272	'DNA-binding protein'	'Regulation'	'Regulation - Others'	'Others'
4840	'hypothetical protein'	'Cell envelope'	'Periplasmic/exported/lipoproteins'	'Gram +ve exported/lipoprotein'
5186	'hypothetical protein'	'Unknown function'	'Unknown function'	'Unknown function'
5256	'hypothetical protein'	'Unknown function'	'Unknown function'	'Unknown function'
7256	'protease'	'Macromolecule metabolism'	'Macromolecule degradation'	'Degradation of proteins, peptides, glycoproteins'
1071	'two component system sensor kinase'	'Regulation'	'Two component system'	'Sensor kinase'
1341	'lipoprotein'	'Cell envelope'	'Periplasmic/exported/lipoproteins'	'Gram +ve exported/lipoprotein'
1442	'hypothetical protein'	'Cell envelope'	'Periplasmic/exported/lipoproteins'	' Gram +ve membrane'
2254	'transmembrane efflux protein'	'Cell prcesses'	'Transport/binding proteins'	'Transport/binding proteins'
2647	'MarR family regulatory protein'	'Regulation'	' Defined families'	'MarR'
4810	'hypothetical protein'	'Unknown function'	'Unknown function'	'Unknown function'
4928	'adenylate cyclase'	'Metabolism of small molecules'	'Central intermediary metabolism'	'Nucleotide interconversions'
5472	'glycine cleavage system aminomethyltransferase T'	'Metabolism of small molecules'	'Degradation of small molecules'	'Amino acids'
5815	'ATP-dependent DNA helicase'	'Macromolecule metabolism'	'Macromolecule synthesis, modification'	'DNA- replication, repair,restr./modification'
400	'epimerase'	'Metabolism of small molecules'	'Secondary metabolism'	'Secondary metabolism'
1135	'TetR family transcriptional regulator'	'Regulation'	' Defined families'	'TetR'
1704	'hypothetical protein'	'Cell envelope'	'Periplasmic/exported/lipoproteins'	' Gram +ve membrane'
2029	'hypothetical protein'	'Cell envelope'	'Periplasmic/exported/lipoproteins'	'Gram +ve exported/lipoprotein'
4305	'hypothetical protein'	'Unknown function'	'Unknown function'	'Unknown function'
4331	'hypothetical protein'	'Unknown function'	'Unknown function'	'Unknown function'
4654	'DNA-directed RNA polymerase subunit beta'	'Macromolecule metabolism'	'Macromolecule synthesis, modification'	'RNA synthesis, modification, DNA transcription'
5026	'hypothetical protein'	'Unknown function'	'Unknown function'	'Unknown function'
5469	'L-serine dehydratase'	'Metabolism of small molecules'	'Degradation of small molecules'	'Amino acids'
5567	'DNA methylase'	'Macromolecule metabolism'	'Macromolecule synthesis, modification'	'DNA- replication, repair,restr./modification'
6208	'DNA-binding protein'	'Regulation'	'Regulation - Others'	'Others'
6223	'hypothetical protein'	'Unknown function'	'Unknown function'	'Unknown function'
1191	'MarR family transcriptional regulator'	'Regulation'	' Defined families'	'MarR'
1748	'expression regulator'	'Regulation'	'Regulation - Others'	'Others'
2564	'DNA-binding protein'	'Regulation'	'Regulation - Others'	'Others'
6967	'beta-ketoadipyl-CoA thiolase'	'Metabolism of small molecules'	'Degradation of small molecules'	'Fatty acids'
7321	'hypothetical protein'	'Unknown function'	'Unknown function'	'Unknown function'
7601	'amidase'	'Not classified'	'Notclassified'	'Notclassified (included putative assignments)'
747	'hypothetical protein'	'Unknown function'	'Unknown function'	'Unknown function'
927	'LysR family transcriptional regulator'	'Regulation'	' Defined families'	'LysR'
946	'regulatory protein'	'Regulation'	'Regulation - Others'	'Others'
1569	'oxidoreductase'	'Unknown function'	'Unknown function'	'Unknown function'
1877	'hypothetical protein'	'Unknown function'	'Unknown function'	'Unknown function'
2554	'chaperone protein DnaJ'	'Cell prcesses'	'Chaperones'	'Chaperones'
2677	'ABC transporter ATP-binding protein'	'Cell prcesses'	'Transport/binding proteins'	'Transport/binding proteins'
3075	'transcriptional regulator'	'Regulation'	'Regulation - Others'	'Others'
4229	'sensor kinase'	'Regulation'	'Two component system'	'Sensor kinase'
4323	'hydrolase'	'Not classified'	'Notclassified'	'Notclassified (included putative assignments)'
6118	'AraC family transcription regulator'	'Regulation'	' Defined families'	'AraC'
6959	'monovalent cation/H+ antiporter subunit G'	'Cell envelope'	'Periplasmic/exported/lipoproteins'	' Gram +ve membrane'
7060	'hypothetical protein'	'Unknown function'	'Unknown function'	'Unknown function'
7322	'anti-sigma factor'	'Regulation'	'RNApolymerase core enzyme binding'	'anti sigma factor'
7371	'hypothetical protein'	'Unknown function'	'Unknown function'	'Unknown function'
346	'2-hydroxyhepta-2,4-diene-1,7-dioate isomerase'	'Cell prcesses'	'Protection responses'	'Detoxification'
1017	'lipoprotein'	'Cell envelope'	'Periplasmic/exported/lipoproteins'	'Gram +ve exported/lipoprotein'
1969	'DNA-methyltransferase'	'Macromolecule metabolism'	'Macromolecule synthesis, modification'	'DNA- replication, repair,restr./modification'
2497	'hypothetical protein'	'Unknown function'	'Unknown function'	'Unknown function'
3578	'ion-transporting ATPase'	'Cell prcesses'	'Transport/binding proteins'	'Cations'
4883	'peptidase'	'Macromolecule metabolism'	'Macromolecule degradation'	'Degradation of proteins, peptides, glycoproteins'
6351	'hypothetical protein'	'Unknown function'	'Unknown function'	'Unknown function'
6459	'regulatory protein'	'Regulation'	' Defined families'	'ArsR'
6972	'hypothetical protein'	'Unknown function'	'Unknown function'	'Unknown function'
7427	'hypothetical protein'	'Unknown function'	'Unknown function'	'Unknown function'
578	'triosephosphate isomerase'	'Metabolism of small molecules'	'Energy metabolism, carbon'	'Glycolysis'
1320	'hypothetical protein'	'Unknown function'	'Unknown function'	'Unknown function'
2021	'hypothetical protein'	'Unknown function'	'Unknown function'	'Unknown function'
5033	'hydrogen peroxide sensing regulator'	'Regulation'	' Defined families'	'LysR'
5142	'hypothetical protein'	'Cell envelope'	'Periplasmic/exported/lipoproteins'	'Gram +ve exported/lipoprotein'
5788	'hypothetical protein'	'Unknown function'	'Unknown function'	'Unknown function'
6349	'transcriptional regulator'	'Regulation'	' Defined families'	'LacI'
7391	[]	'Metabolism of small molecules'	'Biosynthesis of cofactors,carriers'	'Biosynthesis of cofactors,carriers'
814	'rhamnose kinase'	'Metabolism of small molecules'	'Degradation of small molecules'	'Carbon compounds'
1380	'DNA polymerase IV'	'Macromolecule metabolism'	'Macromolecule synthesis, modification'	'DNA- replication, repair,restr./modification'
1631	'helicase'	'Macromolecule metabolism'	'Macromolecule synthesis, modification'	'RNA synthesis, modification, DNA transcription'
2054	'histidinol dehydrogenase'	'Metabolism of small molecules'	'Amino acid biosynthesis'	'Histidine'
2683	'single-strand DNA-binding protein'	'Regulation'	'Regulation - Others'	'Others'
3355	'adenine glycosylase'	'Macromolecule metabolism'	'Macromolecule synthesis, modification'	'DNA- replication, repair,restr./modification'
3357	'hypothetical protein'	'Unknown function'	'Unknown function'	'Unknown function'
3749	'hypothetical protein'	'Cell envelope'	'Periplasmic/exported/lipoproteins'	' Gram +ve membrane'
4321	'hypothetical protein'	'Unknown function'	'Unknown function'	'Unknown function'
4743	'hypothetical protein'	'Unknown function'	'Unknown function'	'Unknown function'
4819	'hypothetical protein'	'Cell envelope'	'Periplasmic/exported/lipoproteins'	'Gram +ve exported/lipoprotein'
4902	'hypothetical protein'	'Cell envelope'	'Periplasmic/exported/lipoproteins'	'Gram +ve exported/lipoprotein'
5093	'mini-circle protein'	'Unknown function'	'Unknown function'	'Unknown function'
6589	'elongation factor G'	'Macromolecule metabolism'	'Macromolecule synthesis, modification'	'Proteins - translation and modification'
7503	'extracellular solute-binding protein'	'Cell prcesses'	'Transport/binding proteins'	'Transport/binding proteins'
316	'DNA-binding protein'	'Not classified'	'Notclassified'	'Notclassified (included putative assignments)'
772	'regulatory protein'	'Regulation'	' Defined families'	'TetR'
918	'excinuclease ABC subunit A'	'Macromolecule metabolism'	'Macromolecule synthesis, modification'	'DNA- replication, repair,restr./modification'
1664	'hypothetical protein'	'Unknown function'	'Unknown function'	'Unknown function'
1861	'hypothetical protein'	'Unknown function'	'Unknown function'	'Unknown function'
2053	'histidinol-phosphate aminotransferase'	'Metabolism of small molecules'	'Amino acid biosynthesis'	'Histidine'
2850	'2-hydroxyhepta-2,4-diene-1,7-dioate isomerase'	'Metabolism of small molecules'	'Degradation of small molecules'	'Carbon compounds'
2987	'regulatory protein'	'Regulation'	' Defined families'	'MarR'
3072	'allantoate amidohydrolase'	'Metabolism of small molecules'	'Degradation of small molecules'	'Carbon compounds'
3407	'hypothetical protein'	'Unknown function'	'Unknown function'	'Unknown function'
5242	'hypothetical protein'	'Cell envelope'	'Periplasmic/exported/lipoproteins'	' Gram +ve membrane'
6545	'cellulase'	'Macromolecule metabolism'	'Macromolecule degradation'	'Degradation of polysaccharides'
6778	'transcriptional regulator'	'Regulation'	' Defined families'	'TetR'
7140	'DNA-binding protein'	'Regulation'	'Regulation - Others'	'Others'
7249	'hypothetical protein'	'Unknown function'	'Unknown function'	'Unknown function'
7589	'hypothetical protein'	'Unknown function'	'Unknown function'	'Unknown function'
7602	'TetR family transcriptional regulator'	'Regulation'	' Defined families'	'TetR'
1547	'anthranilate synthase'	'Metabolism of small molecules'	'Amino acid biosynthesis'	'Tryptophan'
1625	'ribosomal pseudouridine synthase'	'Cell envelope'	'Ribosome constituents'	'Ribosomes - maturation and modification'
3193	'hypothetical protein'	'Unknown function'	'Unknown function'	'Unknown function'
4683	'glutamate dehydrogenase'	'Metabolism of small molecules'	'Amino acid biosynthesis'	'Glutamate'
5455	'two-component system response regulator'	'Regulation'	'Two component system'	'Response regulator'
5462	'hypothetical protein'	'Unknown function'	'Unknown function'	'Unknown function'
5677	'ATP/GTP binding protein'	'Cell envelope'	'Periplasmic/exported/lipoproteins'	' Gram +ve membrane'
7606	'amino acid binding protein'	'Cell prcesses'	'Transport/binding proteins'	'Amino acids and amines'
398	'glycosyl transferase'	'Metabolism of small molecules'	'Secondary metabolism'	'Secondary metabolism'
3390	'two component sensor kinase'	'Regulation'	'Two component system'	'Sensor kinase'
5518	'transcriptional regulator'	'Regulation'	'Regulation - Others'	'Others'
5586	'signal recognition particle protein'	'Macromolecule metabolism'	'Macromolecule synthesis, modification'	'Proteins - translation and modification'
6032	'hydrolase'	'Not classified'	'Notclassified'	'Notclassified (included putative assignments)'
6380	'hypothetical protein'	'Unknown function'	'Unknown function'	'Unknown function'
7369	'transmembrane transport protein'	'Cell prcesses'	'Transport/binding proteins'	'Transport/binding proteins'
1060	'transcriptional repressor'	'Regulation'	' Defined families'	' ROK'
1642	'LacI family regulator'	'Regulation'	' Defined families'	'LacI'
2594	'hypothetical protein'	'Unknown function'	'Unknown function'	'Unknown function'
3426	'hypothetical protein'	'Unknown function'	'Unknown function'	'Unknown function'
3951	'hypothetical protein'	'Unknown function'	'Unknown function'	'Unknown function'
4329	'hypothetical protein'	'Cell envelope'	'Periplasmic/exported/lipoproteins'	' Gram +ve membrane'
5058	'4-hydroxy-3-methylbut-2-enyl diphosphate reductase'	'Regulation'	'Regulation - Others'	'Others'
5426	'6-phosphofructokinase'	'Metabolism of small molecules'	'Energy metabolism, carbon'	'Glycolysis'
6056	'hypothetical protein'	'Cell envelope'	'Periplasmic/exported/lipoproteins'	'Gram +ve exported/lipoprotein'
6358	'hypothetical protein'	'Unknown function'	'Unknown function'	'Unknown function'
6512	'ABC transporter ATP-binding protein'	'Cell prcesses'	'Transport/binding proteins'	'Transport/binding proteins'
1143	'hypothetical protein'	'Unknown function'	'Unknown function'	'Unknown function'
1152	'helicase'	'Macromolecule metabolism'	'Macromolecule synthesis, modification'	'RNA synthesis, modification, DNA transcription'
1776	'CTP synthetase'	'Metabolism of small molecules'	'Central intermediary metabolism'	'Nucleotide interconversions'
2509	'UDP phosphate synthetase'	'Metabolism of small molecules'	'Central intermediary metabolism'	'Sugar-nucleotide biosynthesis, conversions'
3571	'transcriptional regulator'	'Regulation'	'Regulation - Others'	'Others'
3828	'molybdopterin-guanine dinucleotide biosynthesis protein'	'Metabolism of small molecules'	'Biosynthesis of cofactors,carriers'	'Molybdopterin'
3914	'transcriptional regulator'	'Regulation'	' Defined families'	'MarR'
4184	'aerial mycelium formation protein'	'Cell prcesses'	'Differentiation/sporulation'	'Differentiation/sporulation'
6179	'nucleotide-sugar dehydratase'	'Metabolism of small molecules'	'Central intermediary metabolism'	'Sugar-nucleotide biosynthesis, conversions'
6883	'hypothetical protein'	'Cell envelope'	'Periplasmic/exported/lipoproteins'	' Gram +ve membrane'
7073	'dihydroxyacetone kinase subunit DhaK'	'Unknown function'	'Unknown function'	'Unknown function'
345	'IclR family regulatory protein'	'Regulation'	' Defined families'	'IclR'
748	'hydrolase'	'Unknown function'	'Unknown function'	'Unknown function'
1758	'GTP-binding protein EngA'	'Not classified'	'Notclassified'	'Notclassified (included putative assignments)'
2071	'Na+/H+ antiporter'	'Cell prcesses'	'Transport/binding proteins'	'Cations'
2297	'hypothetical protein'	'Unknown function'	'Unknown function'	'Unknown function'
2373	'tetracenomycin C efflux protein'	'Cell prcesses'	'Transport/binding proteins'	'Transport/binding proteins'
3204	'hypothetical protein'	'Unknown function'	'Unknown function'	'Unknown function'
3754	'ABC transporter'	'Cell prcesses'	'Transport/binding proteins'	'Transport/binding proteins'
4297	'oxidoreductase'	'Not classified'	'Notclassified'	'Notclassified (included putative assignments)'
5172	'hydrolase'	'Not classified'	'Notclassified'	'Notclassified (included putative assignments)'
5212	'3-phosphoshikimate 1-carboxyvinyltransferase'	'Metabolism of small molecules'	'Amino acid biosynthesis'	'Chorismate'
5645	'ribosomal RNA large subunit methyltransferase N'	'Unknown function'	'Unknown function'	'Unknown function'
6147	'alditol oxidase'	'Not classified'	'Notclassified'	'Notclassified (included putative assignments)'
6527	'hypothetical protein'	'Cell envelope'	'Periplasmic/exported/lipoproteins'	' Gram +ve membrane'
7597	'hypothetical protein'	'Unknown function'	'Unknown function'	'Unknown function'
7630	'isomerase'	'Not classified'	'Notclassified'	'Notclassified (included putative assignments)'
1577	'acetylornithine aminotransferase'	'Metabolism of small molecules'	'Amino acid biosynthesis'	' Arginine'
2039	'indole-3-glycerol-phosphate synthase'	'Metabolism of small molecules'	'Amino acid biosynthesis'	'Tryptophan'
2601	'hypothetical protein'	'Cell envelope'	'Periplasmic/exported/lipoproteins'	' Gram +ve membrane'
3175	'acetyltransferase'	'Metabolism of small molecules'	'Amino acid biosynthesis'	'Tryptophan'
3303	'lysyl-tRNA synthetase'	'Macromolecule metabolism'	'Macromolecule synthesis, modification'	'Amino acyl tRNA syn; tRNA modification'
3551	'membrane spanning protein'	'Cell envelope'	'Periplasmic/exported/lipoproteins'	' Gram +ve membrane'
4230	'response regulator'	'Regulation'	'Two component system'	'Response regulator'
4284	'N-acetylglucosamine-6-phosphate deacetylase'	'Metabolism of small molecules'	'Central intermediary metabolism'	'Amino sugars'
5434	'two-component response regulator'	'Regulation'	'Two component system'	'Response regulator'
5762	'AraC family transcription regulator'	'Regulation'	' Defined families'	'AraC'
6015	'hypothetical protein'	'Unknown function'	'Unknown function'	'Unknown function'
6169	'regulatory protein'	'Regulation'	'Regulation - Others'	'Others'
6553	'integral membrane efflux protein'	'Cell prcesses'	'Transport/binding proteins'	'Transport/binding proteins'
367	'hypothetical protein'	'Cell envelope'	'Periplasmic/exported/lipoproteins'	' Gram +ve membrane'
1084	'thioredoxin'	'Metabolism of small molecules'	'Biosynthesis of cofactors,carriers'	'Thioredoxin, glutaredoxin, glutathione'
1390	'PTS system sugar phosphotransferase component IIA'	'Cell prcesses'	'Transport/binding proteins'	'Other'
1775	'hypothetical protein'	'Unknown function'	'Unknown function'	'Unknown function'
2112	'hypothetical protein'	'Unknown function'	'Unknown function'	'Unknown function'
3979	'TetR family transcriptional regulator'	'Regulation'	' Defined families'	'TetR'
4086	'amidophosphoribosyltransferase'	'Metabolism of small molecules'	'Nucleotide biosynthesis'	'Purine ribonucleotide biosynthesis'
4811	'hypothetical protein'	'Cell envelope'	'Periplasmic/exported/lipoproteins'	' Gram +ve membrane'
5874	'hypothetical protein'	'Unknown function'	'Unknown function'	'Unknown function'
7624	'TetR family transcriptional regulator'	'Regulation'	' Defined families'	'TetR'
877	'transcriptional regulator'	'Regulation'	' Defined families'	'LuxR (GerR)'
1266	'3-oxoacyl-ACP synthase'	'Metabolism of small molecules'	'Secondary metabolism'	'PKS'
2166	'two component sensor kinase'	'Regulation'	'Two component system'	'Sensor kinase'
2328	'dipeptidase'	'Macromolecule metabolism'	'Macromolecule degradation'	'Degradation of proteins, peptides, glycoproteins'
5794	'kinase/phosphohydrolase'	'Regulation'	'Regulation - Others'	'Others'
7614	'regulatory protein'	'Regulation'	'Regulation - Others'	'Others'
622	'TetR family transcriptional regulator'	'Regulation'	' Defined families'	'TetR'
767	'hypothetical protein'	'Unknown function'	'Unknown function'	'Unknown function'
1614	'transcriptional regulator'	'Regulation'	' Defined families'	'GntR'
1795	'hypothetical protein'	'Unknown function'	'Unknown function'	'Unknown function'
2048	'imidazole glycerol phosphate synthase subunit HisF'	'Metabolism of small molecules'	'Amino acid biosynthesis'	'Histidine'
2115	'2-dehydro-3-deoxyphosphoheptonate aldolase'	'Metabolism of small molecules'	'Amino acid biosynthesis'	'Chorismate'
2165	'two component system response regulator'	'Regulation'	'Two component system'	'Response regulator'
2676	'hypothetical protein'	'Unknown function'	'Unknown function'	'Unknown function'
3058	'dipeptidase'	'Macromolecule metabolism'	'Macromolecule degradation'	'Degradation of proteins, peptides, glycoproteins'
3919	'LysR family transcriptional regulator'	'Regulation'	' Defined families'	'LysR'
4671	'LysR family transcriptional regulator'	'Regulation'	' Defined families'	'LysR'
4803	'hypothetical protein'	'Unknown function'	'Unknown function'	'Unknown function'
5793	'diaminopimelate epimerase'	'Metabolism of small molecules'	'Amino acid biosynthesis'	'Lysine'
6207	'hypothetical protein'	'Unknown function'	'Unknown function'	'Unknown function'
6966	'lipase'	'Metabolism of small molecules'	'Degradation of small molecules'	'Fatty acids'
907	'dehydrogenase'	'Macromolecule metabolism'	'Macromolecule degradation'	'Degradation of proteins, peptides, glycoproteins'
988	'acetyltransferase'	'Not classified'	'Notclassified'	'Notclassified (included putative assignments)'
1201	'reductase'	'Cell prcesses'	'Protection responses'	'Detoxification'
1472	'Sun-family protein'	'Unknown function'	'Unknown function'	'Unknown function'
1859	'hypothetical protein'	'Metabolism of small molecules'	'Biosynthesis of cofactors,carriers'	'Cobalamin'
2256	'3-methyl-2-oxobutanoate hydroxymethyltransferase'	'Metabolism of small molecules'	'Biosynthesis of cofactors,carriers'	'Pantothenate'
2534	'hypothetical protein'	'Cell envelope'	'Periplasmic/exported/lipoproteins'	' Gram +ve membrane'
4333	'hypothetical protein'	'Cell envelope'	'Periplasmic/exported/lipoproteins'	' Gram +ve membrane'
4746	'lipase'	'Metabolism of small molecules'	'Degradation of small molecules'	'Fatty acids'
7263	'chitinase'	'Macromolecule metabolism'	'Macromolecule degradation'	'Degradation of polysaccharides'
7548	'hypothetical protein'	'Unknown function'	'Unknown function'	'Unknown function'
659	'DeoR family transcriptional regulator'	'Regulation'	' Defined families'	'DeoR'
1126	'hypothetical protein'	'Cell envelope'	'Periplasmic/exported/lipoproteins'	'Gram +ve exported/lipoprotein'
1370	'two component system DNA binding response regulator'	'Regulation'	'Two component system'	'Response regulator'
1656	'hydrolase'	'Not classified'	'Notclassified'	'Notclassified (included putative assignments)'
2994	'TetR family transcriptional regulator'	'Regulation'	' Defined families'	'TetR'
3119	'hypothetical protein'	'Regulation'	'Two component system'	'Sensor kinase'
3780	'sugar hydrolase'	'Metabolism of small molecules'	'Degradation of small molecules'	'Carbon compounds'
5399	'acetyl-CoA acetyltransferase'	'Metabolism of small molecules'	'Degradation of small molecules'	'Fatty acids'
1358	'LysR family transcriptional regulator'	'Regulation'	' Defined families'	'LysR'
2126	'glucokinase'	'Regulation'	' Defined families'	' ROK'
2463	'ABC transporter'	'Cell prcesses'	'Transport/binding proteins'	'Transport/binding proteins'
2518	'two-component sensor kinase'	'Regulation'	'Two component system'	'Sensor kinase'
2606	'hypothetical protein'	'Unknown function'	'Unknown function'	'Unknown function'
4411	'calcium binding protein'	'Cell prcesses'	'Transport/binding proteins'	'Cations'
7386	'serine protease'	'Macromolecule metabolism'	'Macromolecule degradation'	'Degradation of proteins, peptides, glycoproteins'
408	'methyltransferase'	'Metabolism of small molecules'	'Secondary metabolism'	'Secondary metabolism'
646	'TetR family transcriptional regulator'	'Regulation'	' Defined families'	'TetR'
1083	'flavin-dependent reductase'	'Metabolism of small molecules'	'Secondary metabolism'	'PKS'
1193	'TetR family transcriptional regulator'	'Regulation'	' Defined families'	'TetR'
2195	'hypothetical protein'	'Unknown function'	'Unknown function'	'Unknown function'
2975	'hypothetical protein'	'Unknown function'	'Unknown function'	'Unknown function'
5188	'ATP-dependent DNA helicase'	'Macromolecule metabolism'	'Macromolecule synthesis, modification'	'DNA- replication, repair,restr./modification'
5531	'hypothetical protein'	'Cell envelope'	'Periplasmic/exported/lipoproteins'	' Gram +ve membrane'
5738	'protease'	'Macromolecule metabolism'	'Macromolecule degradation'	'Degradation of proteins, peptides, glycoproteins'
5967	'hypothetical protein'	'Unknown function'	'Unknown function'	'Unknown function'
6464	'SIR2 family transcriptional regulator'	'Regulation'	'Regulation - Others'	'Others'
420	'homoserine dehydrogenase'	'Metabolism of small molecules'	'Amino acid biosynthesis'	'Methionine'
463	'hypothetical protein'	'Unknown function'	'Unknown function'	'Unknown function'
717	'hypothetical protein'	'Cell envelope'	'Periplasmic/exported/lipoproteins'	' Gram +ve membrane'
1016	'hypothetical protein'	'Cell envelope'	'Periplasmic/exported/lipoproteins'	'Gram +ve exported/lipoprotein'
1038	'hypothetical protein'	'Unknown function'	'Unknown function'	'Unknown function'
1597	'rRNA methylase'	'Macromolecule metabolism'	'Macromolecule synthesis, modification'	'RNA synthesis, modification, DNA transcription'
2589	'glycosyl transferase'	'Not classified'	'Notclassified'	'Notclassified (included putative assignments)'
2705	'hypothetical protein'	'Cell envelope'	'Periplasmic/exported/lipoproteins'	' Gram +ve membrane'
2825	'amidase'	'Metabolism of small molecules'	'Degradation of small molecules'	'Other'
2937	'transmembrane transport protein'	'Cell prcesses'	'Transport/binding proteins'	'Transport/binding proteins'
4917	'purine nucleoside phosphorylase'	'Metabolism of small molecules'	'Central intermediary metabolism'	'Nucleotide interconversions'
5865	'hypothetical protein'	'Unknown function'	'Unknown function'	'Unknown function'
6153	'regulatory protein'	'Regulation'	'Regulation - Others'	'Others'
6297	'3-hydroxyacyl-CoA dehydrogenase'	'Not classified'	'Notclassified'	'Notclassified (included putative assignments)'
6962	'glutamine synthetase'	'Metabolism of small molecules'	'Amino acid biosynthesis'	'Glutamine'
7443	'phosphoglucomutase'	'Metabolism of small molecules'	'Degradation of small molecules'	'Carbon compounds'
1769	'hypothetical protein'	'Unknown function'	'Unknown function'	'Unknown function'
1860	'hypothetical protein'	'Cell envelope'	'Periplasmic/exported/lipoproteins'	'Gram +ve exported/lipoprotein'
2169	'hypothetical protein'	'Cell envelope'	'Periplasmic/exported/lipoproteins'	' Gram +ve membrane'
2326	'hypothetical protein'	'Unknown function'	'Unknown function'	'Unknown function'
2495	'hypothetical protein'	'Cell envelope'	'Periplasmic/exported/lipoproteins'	' Gram +ve membrane'
3874	'DNA gyrase subunit B'	'Macromolecule metabolism'	'Macromolecule synthesis, modification'	'DNA- replication, repair,restr./modification'
4375	'MarR family regulatory protein'	'Regulation'	' Defined families'	'MarR'
4585	'ABC transporter ATP-binding protein'	'Cell prcesses'	'Transport/binding proteins'	'Transport/binding proteins'
4596	'two-component system response regulator'	'Regulation'	'Two component system'	'Response regulator'
4753	'hypothetical protein'	'Unknown function'	'Unknown function'	'Unknown function'
6664	'transcriptional regulator'	'Regulation'	' Defined families'	'AraC'
7402	'lyase'	'Macromolecule metabolism'	'Macromolecule synthesis, modification'	'Macromolecule synthesis, modification'
265	'hydroxylase'	'Metabolism of small molecules'	'Secondary metabolism'	'Secondary metabolism'
735	'oxidoreductase'	'Not classified'	'Notclassified'	'Notclassified (included putative assignments)'
848	'oxidoreductase'	'Not classified'	'Notclassified'	'Notclassified (included putative assignments)'
977	'hypothetical protein'	'Unknown function'	'Unknown function'	'Unknown function'
1610	'hypothetical protein'	'Cell envelope'	'Periplasmic/exported/lipoproteins'	' Gram +ve membrane'
1912	'dihydrodipicolinate synthase'	'Metabolism of small molecules'	'Amino acid biosynthesis'	'Lysine'
2252	'hypothetical protein'	'Unknown function'	'Unknown function'	'Unknown function'
2305	'ABC transporter ATP-binding protein'	'Cell prcesses'	'Transport/binding proteins'	'Transport/binding proteins'
2576	'phosphoglycerate mutase'	'Metabolism of small molecules'	'Energy metabolism, carbon'	'Glycolysis'
2898	'molecular chaperone'	'Cell prcesses'	'Chaperones'	'Chaperones'
3947	'ABC transporter'	'Cell prcesses'	'Transport/binding proteins'	'Transport/binding proteins'
4435	'hypothetical protein'	'Unknown function'	'Unknown function'	'Unknown function'
4680	'DNA-binding protein'	'Regulation'	'Regulation - Others'	'Others'
4895	'RNA polymerase factor sigma-70'	'Regulation'	'RNApolymerase core enzyme binding'	'sigma factor'
6077	'transferase'	'Unknown function'	'Unknown function'	'Unknown function'
6518	'transcriptional regulator'	'Regulation'	' Defined families'	'AraC'
7036	'argininosuccinate synthase'	'Metabolism of small molecules'	'Amino acid biosynthesis'	' Arginine'
178	'hypothetical protein'	'Unknown function'	'Unknown function'	'Unknown function'
281	'hypothetical protein'	'Unknown function'	'Unknown function'	'Unknown function'
1293	'hypothetical protein'	'Unknown function'	'Unknown function'	'Unknown function'
1759	'transferase'	'Macromolecule metabolism'	'Macromolecule synthesis, modification'	'Phospholipids'
2301	'hypothetical protein'	'Unknown function'	'Unknown function'	'Unknown function'
2571	'leucyl-tRNA synthetase'	'Macromolecule metabolism'	'Macromolecule synthesis, modification'	'Amino acyl tRNA syn; tRNA modification'
2789	'glucosamine-fructose-6-phosphate aminotransferase'	'Metabolism of small molecules'	'Central intermediary metabolism'	'Sugar-nucleotide biosynthesis, conversions'
2806	'mutase'	'Metabolism of small molecules'	'Energy metabolism, carbon'	'Glycolysis'
2901	'hypothetical protein'	'Unknown function'	'Unknown function'	'Unknown function'
2953	'hypothetical protein'	'Cell envelope'	'Periplasmic/exported/lipoproteins'	' Gram +ve membrane'
2978	'hypothetical protein'	'Cell envelope'	'Periplasmic/exported/lipoproteins'	'Gram +ve exported/lipoprotein'
3048	'hypothetical protein'	'Cell envelope'	'Periplasmic/exported/lipoproteins'	' Gram +ve membrane'
3387	'transcriptional regulator'	'Regulation'	' Defined families'	'ArsR'
3796	'hypothetical protein'	'Unknown function'	'Unknown function'	'Unknown function'
4019	'gntR family regulatory protein'	'Regulation'	' Defined families'	'GntR'
4792	'two-component system DNA-binding response regulator'	'Regulation'	'Two component system'	'Response regulator'
5740	'hypothetical protein'	'Cell envelope'	'Periplasmic/exported/lipoproteins'	' Gram +ve membrane'
5942	'hypothetical protein'	'Unknown function'	'Unknown function'	'Unknown function'
6060	'UDP-N-acetylmuramoyl-L-alanine ligase'	'Cell envelope'	'Periplasmic/exported/lipoproteins'	'Gram +ve peptidoglycan, teichoic acid'
6070	'solute binding protein'	'Cell prcesses'	'Transport/binding proteins'	'Transport/binding proteins'
6104	'hypothetical protein'	'Cell envelope'	'Periplasmic/exported/lipoproteins'	'Gram +ve exported/lipoprotein'
6215	'hypothetical protein'	'Unknown function'	'Unknown function'	'Unknown function'
7361	'DNA-binding protein'	'Regulation'	'Regulation - Others'	'Others'
7704	'TetR family transcriptional regulator'	'Regulation'	' Defined families'	'TetR'
430	'tetR family transcriptional regulator'	'Regulation'	' Defined families'	'TetR'
1544	'hypothetical protein'	'Unknown function'	'Unknown function'	'Unknown function'
1691	'TetR family transcriptional regulator'	'Regulation'	' Defined families'	'TetR'
1837	'hypothetical protein'	'Unknown function'	'Unknown function'	'Unknown function'
2073	'ribosomal large subunit pseudouridine synthase'	'Cell envelope'	'Ribosome constituents'	'Ribosomes - maturation and modification'
2308	'two-component system response regulator'	'Regulation'	'Two component system'	'Response regulator'
2652	'hypothetical protein'	'Unknown function'	'Unknown function'	'Unknown function'
3010	'hypothetical protein'	'Unknown function'	'Unknown function'	'Unknown function'
3137	'UDP-glucose 4-epimerase'	'Metabolism of small molecules'	'Degradation of small molecules'	'Carbon compounds'
3729	'regulatory protein'	'Regulation'	'Regulation - Others'	'Others'
4014	'hypothetical protein'	'Unknown function'	'Unknown function'	'Unknown function'
4336	'marR-family protein'	'Regulation'	'RNApolymerase core enzyme binding'	'sigma factor'
4669	'hypothetical protein'	'Cell envelope'	'Periplasmic/exported/lipoproteins'	' Gram +ve membrane'
5279	'hypothetical protein'	'Unknown function'	'Unknown function'	'Unknown function'
5574	'hypothetical protein'	'Unknown function'	'Unknown function'	'Unknown function'
6185	'transferase'	'Not classified'	'Notclassified'	'Notclassified (included putative assignments)'
7143	'transcriptional regulator'	'Regulation'	' Defined families'	'LuxR (GerR)'
7515	'hypothetical protein'	'Unknown function'	'Unknown function'	'Unknown function'
561	'Fe regulatory protein'	'Regulation'	'Regulation - Others'	'Others'
1086	'hypothetical protein'	'Unknown function'	'Unknown function'	'Unknown function'
1153	'acyl-CoA thioesterase II'	'Metabolism of small molecules'	'Fatty acid biosynthesis'	'Fatty acid and phosphatidic acid biosynth'
1768	'pseudouridine synthase'	'Cell envelope'	'Ribosome constituents'	'Ribosomes - maturation and modification'
1779	'hypothetical protein'	'Unknown function'	'Unknown function'	'Unknown function'
2072	'hypothetical protein'	'Unknown function'	'Unknown function'	'Unknown function'
2173	'adenosylcobinamide kinase/adenosylcobinamide phosphate guanylyltransferase'	'Metabolism of small molecules'	'Biosynthesis of cofactors,carriers'	'Cobalamin'
2445	'acetyl CoA carboxylase subunits alpha/beta'	'Metabolism of small molecules'	'Fatty acid biosynthesis'	'Fatty acid and phosphatidic acid biosynth'
2480	'hypothetical protein'	'Cell envelope'	'Periplasmic/exported/lipoproteins'	'Gram +ve exported/lipoprotein'
3153	'hypothetical protein'	'Unknown function'	'Unknown function'	'Unknown function'
3179	'molybdenum cofactor biosynthesis protein'	'Metabolism of small molecules'	'Biosynthesis of cofactors,carriers'	'Molybdopterin'
4394	'iron repressor'	'Regulation'	'Regulation - Others'	'Others'
4395	'hydrolase'	'Not classified'	'Notclassified'	'Notclassified (included putative assignments)'
4450	'TetR family transcriptional regulator'	'Regulation'	' Defined families'	'TetR'
4981	'hypothetical protein'	'Macromolecule metabolism'	'Macromolecule synthesis, modification'	'Polysaccharides - (cytoplasmic) '
5239	'histidine kinase'	'Regulation'	'Two component system'	'Sensor kinase'
5419	'thioredoxin'	'Metabolism of small molecules'	'Biosynthesis of cofactors,carriers'	'Thioredoxin, glutaredoxin, glutathione'
6410	'DNA-binding protein'	'Regulation'	'Regulation - Others'	'Others'
6681	'Ser/Thr protein kinase'	'Regulation'	'Protein kinases'	'Serine/threonine'
7649	'two-component system sensor kinase'	'Regulation'	'Two component system'	'Sensor kinase'
71	'hypothetical protein'	'Unknown function'	'Unknown function'	'Unknown function'
452	'SIR2-like regulatory protein'	'Regulation'	'Regulation - Others'	'Others'
557	'MerR family transcriptional regulator'	'Regulation'	' Defined families'	'MerR'
1391	'phosphoenolpyruvate-protein phosphotransferase'	'Metabolism of small molecules'	'Degradation of small molecules'	'Carbon compounds'
1679	'gluconokinase'	'Metabolism of small molecules'	'Degradation of small molecules'	'Carbon compounds'
1747	'hypothetical protein'	'Unknown function'	'Unknown function'	'Unknown function'
2076	'isoleucyl-tRNA synthetase'	'Macromolecule metabolism'	'Macromolecule synthesis, modification'	'Amino acyl tRNA syn; tRNA modification'
2161	'hypothetical protein'	'Unknown function'	'Unknown function'	'Unknown function'
2214	'reductase'	'Not classified'	'Notclassified'	'Notclassified (included putative assignments)'
2269	'hypothetical protein'	'Unknown function'	'Unknown function'	'Unknown function'
2675	'hypothetical protein'	'Unknown function'	'Unknown function'	'Unknown function'
2988	'UDP-glucose 4-epimerase'	'Metabolism of small molecules'	'Degradation of small molecules'	'Carbon compounds'
3810	'GntR family transcriptional regulator'	'Regulation'	' Defined families'	'GntR'
5166	'helicase'	'Macromolecule metabolism'	'Macromolecule synthesis, modification'	'RNA synthesis, modification, DNA transcription'
5217	'anti-sigma factor'	'Regulation'	'RNApolymerase core enzyme binding'	'anti sigma factor'
5236	'glucosamine-6-phosphate deaminase'	'Metabolism of small molecules'	'Central intermediary metabolism'	'Amino sugars'
5761	'ATP-dependent DNA helicase'	'Macromolecule metabolism'	'Macromolecule synthesis, modification'	'DNA- replication, repair,restr./modification'
7216	'FecCD-family membrane transport protein'	'Cell prcesses'	'Transport/binding proteins'	'Transport/binding proteins'
7742	'MarR family transcriptional regulator'	'Regulation'	' Defined families'	'MarR'
621	'hypothetical protein'	'Unknown function'	'Unknown function'	'Unknown function'
849	'hypothetical protein'	'Cell envelope'	'Periplasmic/exported/lipoproteins'	' Gram +ve membrane'
883	'peptide deformylase'	'Macromolecule metabolism'	'Macromolecule synthesis, modification'	'Protein modification'
1146	'lipoprotein'	'Cell envelope'	'Periplasmic/exported/lipoproteins'	'Gram +ve exported/lipoprotein'
1443	'riboflavin synthase subunit alpha'	'Metabolism of small molecules'	'Biosynthesis of cofactors,carriers'	'Riboflavin'
1465	'hypothetical protein'	'Cell envelope'	'Periplasmic/exported/lipoproteins'	'Gram +ve exported/lipoprotein'
1541	'regulator'	'Regulation'	'Regulation - Others'	'Others'
1965	'export associated protein'	'Cell prcesses'	'Transport/binding proteins'	'Transport/binding proteins'
2345	'peptidodoglycan-binding membrane protein'	'Cell envelope'	'Periplasmic/exported/lipoproteins'	'Gram +ve peptidoglycan, teichoic acid'
2760	'hypothetical protein'	'Cell envelope'	'Periplasmic/exported/lipoproteins'	' Gram +ve membrane'
2846	'transcriptional regulator'	'Regulation'	' Defined families'	' ROK'
3038	'hypothetical protein'	'Unknown function'	'Unknown function'	'Unknown function'
3359	'sensory histidine kinase contains hydrophobic membrane spanning regions'	'Regulation'	'Two component system'	'Sensor kinase'
4747	'ATP/GTP binding protein'	'Not classified'	'Notclassified'	'Notclassified (included putative assignments)'
5152	'ATP-binding protein'	'Not classified'	'Notclassified'	'Notclassified (included putative assignments)'
5216	'RNA polymerase sigma factor RpoE'	'Regulation'	'RNApolymerase core enzyme binding'	'sigma factor'
5791	'tRNA delta(2)-isopentenylpyrophosphate transferase'	'Macromolecule metabolism'	'Macromolecule synthesis, modification'	'Proteins - translation and modification'
5879	'acyl-coa dehydrogenase RedW'	'Metabolism of small molecules'	'Secondary metabolism'	'PKS'
6260	'sugar kinase'	'Macromolecule metabolism'	'Macromolecule synthesis, modification'	'Polysaccharides - (cytoplasmic) '
7072	'hypothetical protein'	'Unknown function'	'Unknown function'	'Unknown function'
7305	'hypothetical protein'	'Unknown function'	'Unknown function'	'Unknown function'
7755	'hypothetical protein'	'Unknown function'	'Unknown function'	'Unknown function'
298	'LysR family transcriptional regulator'	'Regulation'	' Defined families'	'LysR'
548	'3-oxoacyl-ACP synthase'	'Metabolism of small molecules'	'Fatty acid biosynthesis'	'Fatty acid and phosphatidic acid biosynth'
788	'hypothetical protein'	'Unknown function'	'Unknown function'	'Unknown function'
798	'hypothetical protein'	'Cell envelope'	'Periplasmic/exported/lipoproteins'	'Gram +ve exported/lipoprotein'
872	'hypothetical protein'	'Unknown function'	'Unknown function'	'Unknown function'
1131	'hypothetical protein'	'Unknown function'	'Unknown function'	'Unknown function'
1580	'N-acetyl-gamma-glutamyl-phosphate reductase'	'Metabolism of small molecules'	'Amino acid biosynthesis'	' Arginine'
1593	'transcriptional regulator'	'Regulation'	' Defined families'	'AraC'
1977	'oxidoreductase'	'Metabolism of small molecules'	'Amino acid biosynthesis'	'Glutamate'
1989	'aminopeptidase'	'Macromolecule metabolism'	'Macromolecule degradation'	'Degradation of proteins, peptides, glycoproteins'
2203	'hypothetical protein'	'Unknown function'	'Unknown function'	'Unknown function'
2410	'hypothetical protein'	'Cell envelope'	'Periplasmic/exported/lipoproteins'	' Gram +ve membrane'
3769	'TetR family transcriptional regulator'	'Regulation'	' Defined families'	'TetR'
4413	'AraC family transcription regulator'	'Regulation'	' Defined families'	'AraC'
4655	'DNA-directed RNA polymerase subunit beta'''	'Macromolecule metabolism'	'Macromolecule synthesis, modification'	'RNA synthesis, modification, DNA transcription'
5241	'hypothetical protein'	'Unknown function'	'Unknown function'	'Unknown function'
5473	'ATP/GTP binding protein'	'Not classified'	'Notclassified'	'Notclassified (included putative assignments)'
6150	'ADA-like regulatory protein'	'Regulation'	' Defined families'	'AraC'
6477	'hypothetical protein'	'Unknown function'	'Unknown function'	'Unknown function'
6585	'succinyl-CoA synthetase subunit beta'	'Metabolism of small molecules'	'Energy metabolism, carbon'	'TCAcycle'
7161	'3-oxoacyl-ACP reductase'	'Metabolism of small molecules'	'Fatty acid biosynthesis'	'Fatty acid and phosphatidic acid biosynth'
670	'glycerol-3-phosphate dehydrogenase'	'Metabolism of small molecules'	'Energy metabolism, carbon'	'Aerobic respiration'
770	'hypothetical protein'	'Cell envelope'	'Periplasmic/exported/lipoproteins'	' Gram +ve membrane'
1374	'hypothetical protein'	'Cell envelope'	'Periplasmic/exported/lipoproteins'	'Gram +ve exported/lipoprotein'
1667	'ion transport protein'	'Cell prcesses'	'Transport/binding proteins'	'Cations'
4499	'TetR family transcriptional regulator'	'Regulation'	' Defined families'	'TetR'
5185	'peptidase'	'Macromolecule metabolism'	'Macromolecule degradation'	'Degradation of proteins, peptides, glycoproteins'
6041	'protoporphyrinogen oxidase'	'Metabolism of small molecules'	'Biosynthesis of cofactors,carriers'	'Heme, porphyrin'
6406	'hypothetical protein'	'Cell envelope'	'Periplasmic/exported/lipoproteins'	'Gram +ve exported/lipoprotein'
6884	'hypothetical protein'	'Cell envelope'	'Periplasmic/exported/lipoproteins'	'Gram +ve exported/lipoprotein'
7530	'regulatory protein'	'Regulation'	' Defined families'	'MerR'
629	'transcriptional regulator'	'Regulation'	' Defined families'	'LacI'
885	'thioredoxin'	'Metabolism of small molecules'	'Biosynthesis of cofactors,carriers'	'Thioredoxin, glutaredoxin, glutathione'
1094	'TetR family transcriptional regulator'	'Regulation'	' Defined families'	'TetR'
1313	'hypothetical protein'	'Cell envelope'	'Periplasmic/exported/lipoproteins'	' Gram +ve membrane'
1943	'electron transport protein'	'Metabolism of small molecules'	'Energy metabolism, carbon'	'Electron transport'
1976	'hypothetical protein'	'Cell envelope'	'Periplasmic/exported/lipoproteins'	' Gram +ve membrane'
2052	'imidazoleglycerol-phosphate dehydratase'	'Metabolism of small molecules'	'Amino acid biosynthesis'	'Histidine'
2546	'adenosine deaminase'	'Metabolism of small molecules'	'Central intermediary metabolism'	'Nucleotide interconversions'
2585	'gamma-glutamyl phosphate reductase'	'Metabolism of small molecules'	'Amino acid biosynthesis'	'Proline'
2671	'globin'	'Metabolism of small molecules'	'Biosynthesis of cofactors,carriers'	'Heme, porphyrin'
4934	'lipoprotein'	'Cell envelope'	'Periplasmic/exported/lipoproteins'	'Gram +ve exported/lipoprotein'
5173	'hypothetical protein'	'Unknown function'	'Unknown function'	'Unknown function'
5218	'hypothetical protein'	'Cell envelope'	'Periplasmic/exported/lipoproteins'	' Gram +ve membrane'
5364	'serine hydroxymethyltransferase'	'Metabolism of small molecules'	'Amino acid biosynthesis'	'Glycine'
5864	'hypothetical protein'	'Unknown function'	'Unknown function'	'Unknown function'
5915	'hypothetical protein'	'Unknown function'	'Unknown function'	'Unknown function'
6057	'ATP/GTP-binding integral membrane protein'	'Cell envelope'	'Periplasmic/exported/lipoproteins'	' Gram +ve membrane'
6058	'hypothetical protein'	'Not classified'	'Notclassified'	'Notclassified (included putative assignments)'
6181	'transferase'	'Not classified'	'Notclassified'	'Notclassified (included putative assignments)'
6525	'hypothetical protein'	'Unknown function'	'Unknown function'	'Unknown function'
6539	'hypothetical protein'	'Unknown function'	'Unknown function'	'Unknown function'
7220	'hypothetical protein'	'Unknown function'	'Unknown function'	'Unknown function'
7331	'carboxylate-amine ligase'	'Unknown function'	'Unknown function'	'Unknown function'
7350	'membrane efflux protein'	'Cell prcesses'	'Transport/binding proteins'	'Transport/binding proteins'
7754	'anti-sigma factor antagonist'	'Regulation'	'RNApolymerase core enzyme binding'	'anti sigma factor antagonisst'
37	'sigma factor'	'Regulation'	'RNApolymerase core enzyme binding'	'sigma factor'
46	'hydrolase'	'Metabolism of small molecules'	'Fatty acid biosynthesis'	'Fatty acid and phosphatidic acid biosynth'
1144	'ABC transporter ATP-binding protein'	'Cell prcesses'	'Transport/binding proteins'	'Transport/binding proteins'
1336	'lipoprotein N-acyltransferase (integral membrane)'	'Macromolecule metabolism'	'Macromolecule synthesis, modification'	'Lipoprotein'
1545	'acetyltransferase'	'Not classified'	'Notclassified'	'Notclassified (included putative assignments)'
1729	'hypothetical protein'	'Unknown function'	'Unknown function'	'Unknown function'
1805	'hypothetical protein'	'Cell envelope'	'Periplasmic/exported/lipoproteins'	' Gram +ve membrane'
2133	'hypothetical protein'	'Cell envelope'	'Periplasmic/exported/lipoproteins'	' Gram +ve membrane'
2341	'hypothetical protein'	'Unknown function'	'Unknown function'	'Unknown function'
2615	'valyl-tRNA synthetase'	'Macromolecule metabolism'	'Macromolecule synthesis, modification'	'Amino acyl tRNA syn; tRNA modification'
2670	'O-methyltransferase'	'Macromolecule metabolism'	'Macromolecule synthesis, modification'	'Protein modification'
3060	'phosphoribosylaminoimidazole carboxylase ATPase subunit'	'Metabolism of small molecules'	'Nucleotide biosynthesis'	'Purine ribonucleotide biosynthesis'
3202	'RNA polymerase principal sigma factor'	'Regulation'	'RNApolymerase core enzyme binding'	'sigma factor'
4338	'hypothetical protein'	'Unknown function'	'Unknown function'	'Unknown function'
4464	'hydrolase'	'Metabolism of small molecules'	'Secondary metabolism'	'NRPS'
4496	'acetyltransferase'	'Not classified'	'Notclassified'	'Notclassified (included putative assignments)'
4703	'50S ribosomal protein L4'	'Cell envelope'	'Ribosome constituents'	'Ribosomal proteins - synthesis, modification'
4914	'deoxyribose-phosphate aldolase'	'Metabolism of small molecules'	'Central intermediary metabolism'	'Nucleotide interconversions'
5488	'tRNA-specific 2-thiouridylase MnmA'	'Macromolecule metabolism'	'Macromolecule synthesis, modification'	'RNA synthesis, modification, DNA transcription'
6191	'hypothetical protein'	'Unknown function'	'Unknown function'	'Unknown function'
7512	'AraC family transcription regulator'	'Regulation'	' Defined families'	'AraC'
188	'methylesterase'	'Metabolism of small molecules'	'Secondary metabolism'	'Secondary metabolism'
760	'methyltransferase'	'Macromolecule metabolism'	'Macromolecule synthesis, modification'	'DNA- replication, repair,restr./modification'
945	'formamidopyrimidine-DNA glycosylase'	'Macromolecule metabolism'	'Macromolecule synthesis, modification'	'DNA- replication, repair,restr./modification'
1724	'Ser/Thr protein kinase'	'Regulation'	'Protein kinases'	'Serine/threonine'
2475	'LysR family transcriptional regulator'	'Regulation'	' Defined families'	'LysR'
2582	'hypothetical protein'	'Unknown function'	'Unknown function'	'Unknown function'
2590	'glycosyltransferase'	'Cell envelope'	'Periplasmic/exported/lipoproteins'	'Gram +ve peptidoglycan, teichoic acid'
2691	'hypothetical protein'	'Unknown function'	'Unknown function'	'Unknown function'
2854	'transmembrane efflux protein'	'Cell prcesses'	'Transport/binding proteins'	'Transport/binding proteins'
3158	'hypothetical protein'	'Unknown function'	'Unknown function'	'Unknown function'
3623	'transcriptional regulator'	'Regulation'	' Defined families'	'GntR'
4107	'hypothetical protein'	'Cell envelope'	'Periplasmic/exported/lipoproteins'	' Gram +ve membrane'
4577	'helicase'	'Macromolecule metabolism'	'Macromolecule synthesis, modification'	'DNA- replication, repair,restr./modification'
5157	'metal-transport protein'	'Cell prcesses'	'Transport/binding proteins'	'Transport/binding proteins'
5243	'RNA polymerase sigma factor'	'Regulation'	'RNApolymerase core enzyme binding'	'sigma factor'
5273	'hypothetical protein'	'Unknown function'	'Unknown function'	'Unknown function'
5483	'transcriptional regulator'	'Regulation'	' Defined families'	'TetR'
5765	'hypothetical protein'	'Unknown function'	'Unknown function'	'Unknown function'
6660	'hypothetical protein'	'Unknown function'	'Unknown function'	'Unknown function'
7718	'hypothetical protein'	'Unknown function'	'Unknown function'	'Unknown function'
7729	'hypothetical protein'	'Unknown function'	'Unknown function'	'Unknown function'
1148	'ABC transporter'	'Cell prcesses'	'Transport/binding proteins'	'Transport/binding proteins'
1154	'hypothetical protein'	'Unknown function'	'Unknown function'	'Unknown function'
1574	'hypothetical protein'	'Unknown function'	'Unknown function'	'Unknown function'
2002	'hypothetical protein'	'Unknown function'	'Unknown function'	'Unknown function'
2051	'imidazole glycerol phosphate synthase subunit HisH'	'Metabolism of small molecules'	'Amino acid biosynthesis'	'Histidine'
2170	'methyltransferase'	'Metabolism of small molecules'	'Central intermediary metabolism'	'S-adenosyl methionine'
2861	'hypothetical protein'	'Unknown function'	'Unknown function'	'Unknown function'
4318	[]	'Macromolecule metabolism'	'Macromolecule synthesis, modification'	'DNA- replication, repair,restr./modification'
4932	'histidine ammonia-lyase'	'Metabolism of small molecules'	'Degradation of small molecules'	'Amino acids'
5741	'hypothetical protein'	'Cell envelope'	'Periplasmic/exported/lipoproteins'	' Gram +ve membrane'
6720	'ABC transporter'	'Cell prcesses'	'Transport/binding proteins'	'Transport/binding proteins'
6774	'hypothetical protein'	'Unknown function'	'Unknown function'	'Unknown function'
7445	'hypothetical protein'	'Unknown function'	'Unknown function'	'Unknown function'
1921	'aminotransferase'	'Metabolism of small molecules'	'Central intermediary metabolism'	'Incorporation metal ions'
2811	'regulator'	'Regulation'	'Regulation - Others'	'Others'
3695	'hypothetical protein'	'Cell envelope'	'Periplasmic/exported/lipoproteins'	'Gram +ve exported/lipoprotein'
4198	'DNA-binding protein'	'Regulation'	'Regulation - Others'	'Others'
5484	'small hydrophobic membrane protein'	'Cell envelope'	'Periplasmic/exported/lipoproteins'	' Gram +ve membrane'
5602	'hypothetical protein'	'Unknown function'	'Unknown function'	'Unknown function'
5646	'solute binding lipoprotein'	'Cell prcesses'	'Transport/binding proteins'	'Transport/binding proteins'
6168	'hypothetical protein'	'Unknown function'	'Unknown function'	'Unknown function'
6222	'aminotransferase AlaT'	'Not classified'	'Notclassified'	'Notclassified (included putative assignments)'
7366	'hypothetical protein'	'Unknown function'	'Unknown function'	'Unknown function'
7674	'metal-binding protein'	'Not classified'	'Notclassified'	'Notclassified (included putative assignments)'
1093	'hydroxylase'	'Not classified'	'Notclassified'	'Notclassified (included putative assignments)'
1409	'hypothetical protein'	'Cell envelope'	'Periplasmic/exported/lipoproteins'	' Gram +ve membrane'
1416	'hypothetical protein'	'Cell envelope'	'Periplasmic/exported/lipoproteins'	' Gram +ve membrane'
1767	'DNA hydrolase'	'Not classified'	'Notclassified'	'Notclassified (included putative assignments)'
2640	'aspartate-semialdehyde dehydrogenase'	'Metabolism of small molecules'	'Amino acid biosynthesis'	'Lysine'
2885	'hypothetical protein'	'Unknown function'	'Unknown function'	'Unknown function'
3349	'hypothetical protein'	'Unknown function'	'Unknown function'	'Unknown function'
3394	'hypothetical protein'	'Cell envelope'	'Periplasmic/exported/lipoproteins'	' Gram +ve membrane'
3577	'ion-transporting ATPase'	'Cell prcesses'	'Transport/binding proteins'	'Cations'
3646	'oxidoreductase'	'Not classified'	'Notclassified'	'Notclassified (included putative assignments)'
4092	'ATP-dependent helicase'	'Macromolecule metabolism'	'Macromolecule synthesis, modification'	'DNA- replication, repair,restr./modification'
4096	'ATP-dependent RNA helicase'	'Macromolecule metabolism'	'Macromolecule synthesis, modification'	'RNA synthesis, modification, DNA transcription'
4103	'peptidase'	'Macromolecule metabolism'	'Macromolecule degradation'	'Degradation of proteins, peptides, glycoproteins'
4195	'ATP/GTP binding protein'	'Not classified'	'Notclassified'	'Notclassified (included putative assignments)'
4466	'hypothetical protein'	'Unknown function'	'Unknown function'	'Unknown function'
4469	'glutamate-1-semialdehyde aminotransferase'	'Metabolism of small molecules'	'Biosynthesis of cofactors,carriers'	'Heme, porphyrin'
4740	'glucosamine--fructose-6-phosphate aminotransferase'	'Metabolism of small molecules'	'Central intermediary metabolism'	'Sugar-nucleotide biosynthesis, conversions'
4770	'inosine 5'' monophosphate dehydrogenase'	'Metabolism of small molecules'	'Nucleotide biosynthesis'	'Purine ribonucleotide biosynthesis'
5769	'recombinase A'	'Cell prcesses'	'Chromosome replication'	'Chromosome replication'
6466	'transferase'	'Metabolism of small molecules'	'Energy metabolism, carbon'	'Aerobic respiration'
6468	'phosphatidylserine decarboxylase'	'Unknown function'	'Unknown function'	'Unknown function'
7050	'D-alanyl-D-alanine carboxypeptidase'	'Cell envelope'	'Periplasmic/exported/lipoproteins'	'Gram +ve peptidoglycan, teichoic acid'
7098	'hypothetical protein'	'Unknown function'	'Unknown function'	'Unknown function'
7376	'hypothetical protein'	'Unknown function'	'Unknown function'	'Unknown function'
461	'hydrolase'	'Not classified'	'Notclassified'	'Notclassified (included putative assignments)'
1457	'transporter'	'Cell prcesses'	'Transport/binding proteins'	'Transport/binding proteins'
1736	'MarR family transcriptional regulator'	'Regulation'	' Defined families'	'MarR'
1756	'hypothetical protein'	'Unknown function'	'Unknown function'	'Unknown function'
1774	'regulatory protein'	'Regulation'	'Regulation - Others'	'Others'
2257	'ABC transporter ATP-binding protein'	'Cell prcesses'	'Transport/binding proteins'	'Transport/binding proteins'
2617	'ATP-dependent protease ATP-binding subunit ClpX'	'Macromolecule metabolism'	'Macromolecule degradation'	'Degradation of proteins, peptides, glycoproteins'
2750	'hypothetical protein'	'Unknown function'	'Unknown function'	'Unknown function'
2841	'hypothetical protein'	'Cell envelope'	'Periplasmic/exported/lipoproteins'	'Gram +ve exported/lipoprotein'
3188	'5''-methylthioadenosine phosphorylase'	'Metabolism of small molecules'	'Central intermediary metabolism'	'Nucleotide interconversions'
3205	'MarR family transcriptional regulator'	'Regulation'	' Defined families'	'MarR'
3369	'large ATP-binding protein'	'Not classified'	'Notclassified'	'Notclassified (included putative assignments)'
3686	'hypothetical protein'	'Unknown function'	'Unknown function'	'Unknown function'
4633	'hypothetical protein'	'Unknown function'	'Unknown function'	'Unknown function'
4639	'hypothetical protein'	'Unknown function'	'Unknown function'	'Unknown function'
4701	'30S ribosomal protein S10'	'Cell envelope'	'Ribosome constituents'	'Ribosomal proteins - synthesis, modification'
6126	'hypothetical protein'	'Unknown function'	'Unknown function'	'Unknown function'
7595	'anhydro-N-acetylmuramic acid kinase'	'Unknown function'	'Unknown function'	'Unknown function'
7626	'monooxygenase'	'Not classified'	'Notclassified'	'Notclassified (included putative assignments)'
38	'sigma factor'	'Regulation'	'RNApolymerase core enzyme binding'	'sigma factor'
450	'hypothetical protein'	'Cell envelope'	'Periplasmic/exported/lipoproteins'	' Gram +ve membrane'
840	'MarR family transcriptional regulator'	'Regulation'	' Defined families'	'MarR'
896	'oxidoreductase'	'Not classified'	'Notclassified'	'Notclassified (included putative assignments)'
900	'transmembrane efflux protein'	'Cell prcesses'	'Transport/binding proteins'	'Transport/binding proteins'
1077	'sugar kinase'	'Metabolism of small molecules'	'Degradation of small molecules'	'Carbon compounds'
1564	'RNA polymerase sigma factor'	'Regulation'	'RNApolymerase core enzyme binding'	'sigma factor'
1718	'regulator'	'Regulation'	'Regulation - Others'	'Others'
1900	'integral membrane sugar transport protein'	'Cell prcesses'	'Transport/binding proteins'	'Transport/binding proteins'
2037	'tryptophan synthase subunit beta'	'Metabolism of small molecules'	'Amino acid biosynthesis'	'Tryptophan'
2623	'hypothetical protein'	'Unknown function'	'Unknown function'	'Unknown function'
2973	'Ser/Thr protein kinase'	'Regulation'	'Protein kinases'	'Serine/threonine'
3378	'small membrane protein'	'Cell envelope'	'Periplasmic/exported/lipoproteins'	' Gram +ve membrane'
3680	'hypothetical protein'	'Unknown function'	'Unknown function'	'Unknown function'
3975	'regulator'	'Regulation'	'Regulation - Others'	'Others'
4237	'hypothetical protein'	'Cell envelope'	'Periplasmic/exported/lipoproteins'	' Gram +ve membrane'
4250	'hypothetical protein'	'Unknown function'	'Unknown function'	'Unknown function'
5080	'hydrolase'	'Metabolism of small molecules'	'Secondary metabolism'	'PKS'
5224	'AraC family transcription regulator'	'Regulation'	' Defined families'	'AraC'
5978	'hypothetical protein'	'Unknown function'	'Unknown function'	'Unknown function'
7342	'hypothetical protein'	'Unknown function'	'Unknown function'	'Unknown function'
723	'fructose transport system kinase'	'Unknown function'	'Unknown function'	'Unknown function'
838	'hypothetical protein'	'Unknown function'	'Unknown function'	'Unknown function'
956	'hypothetical protein'	'Unknown function'	'Unknown function'	'Unknown function'
1595	'phenylalanyl-tRNA synthetase subunit alpha'	'Macromolecule metabolism'	'Macromolecule synthesis, modification'	'Amino acyl tRNA syn; tRNA modification'
1777	'hypothetical protein'	'Unknown function'	'Unknown function'	'Unknown function'
2202	'heat shock protein HtpX'	'Cell prcesses'	'Chaperones'	'Chaperones'
2264	'hypothetical protein'	'Cell envelope'	'Periplasmic/exported/lipoproteins'	' Gram +ve membrane'
3296	'oxidoreductase'	'Not classified'	'Notclassified'	'Notclassified (included putative assignments)'
3795	'aspartyl-tRNA synthetase'	'Macromolecule metabolism'	'Macromolecule synthesis, modification'	'Amino acyl tRNA syn; tRNA modification'
4817	'Ser/Thr protein kinase'	'Regulation'	'Protein kinases'	'Serine/threonine'
4944	'DNA-binding protein'	'Regulation'	'Regulation - Others'	'Others'
5138	'hypothetical protein'	'Cell envelope'	'Periplasmic/exported/lipoproteins'	' Gram +ve membrane'
5310	'hypothetical protein'	'Unknown function'	'Unknown function'	'Unknown function'
6696	'regulatory protein'	'Regulation'	'Regulation - Others'	'Others'
358	'racemase'	'Metabolism of small molecules'	'Secondary metabolism'	'Secondary metabolism'
620	'hypothetical protein'	'Unknown function'	'Unknown function'	'Unknown function'
672	'anti-sigma factor antagonist'	'Regulation'	'RNApolymerase core enzyme binding'	'anti sigma factor antagonisst'
857	'TetR family transcriptional regulator'	'Regulation'	' Defined families'	'TetR'
1334	'hypothetical protein'	'Unknown function'	'Unknown function'	'Unknown function'
1353	'transcriptional regulator'	'Regulation'	'Regulation - Others'	'Others'
1448	'transporter'	'Cell prcesses'	'Transport/binding proteins'	'Transport/binding proteins'
2038	'hypothetical protein'	'Unknown function'	'Unknown function'	'Unknown function'
2338	'O-methyltransferase'	'Metabolism of small molecules'	'Secondary metabolism'	'Secondary metabolism'
2356	'hypothetical protein'	'Cell envelope'	'Periplasmic/exported/lipoproteins'	' Gram +ve membrane'
3172	'monooxygenase'	'Not classified'	'Notclassified'	'Notclassified (included putative assignments)'
3187	'hypothetical protein'	'Unknown function'	'Unknown function'	'Unknown function'
3410	'hypothetical protein'	'Cell envelope'	'Periplasmic/exported/lipoproteins'	' Gram +ve membrane'
3694	'transcriptional regulator'	'Regulation'	'Regulation - Others'	'Others'
4896	'transport integral membrane protein'	'Cell prcesses'	'Transport/binding proteins'	'Transport/binding proteins'
5111	'GTP-binding protein'	'Not classified'	'Notclassified'	'Notclassified (included putative assignments)'
5267	'hypothetical protein'	'Unknown function'	'Unknown function'	'Unknown function'
5622	'transcriptional regulator'	'Regulation'	' Defined families'	'TetR'
5709	'tRNA pseudouridine synthase B'	'Cell envelope'	'Ribosome constituents'	'Ribosomes - maturation and modification'
6439	'DNA-binding protein'	'Regulation'	'Regulation - Others'	'Others'
7295	'LuxR family transcriptional regulator'	'Regulation'	' Defined families'	'LuxR (GerR)'
790	'hydrolase'	'Not classified'	'Notclassified'	'Notclassified (included putative assignments)'
1453	'hypothetical protein'	'Unknown function'	'Unknown function'	'Unknown function'
2055	'hypothetical protein'	'Unknown function'	'Unknown function'	'Unknown function'
2259	'multidomain-containing protein family'	'Regulation'	'Regulation - Others'	'Others'
2598	'dehydrogenase'	'Not classified'	'Notclassified'	'Notclassified (included putative assignments)'
4111	'tRNA (guanine-N(7)-)-methyltransferase'	'Unknown function'	'Unknown function'	'Unknown function'
4116	'AfsR-like regulatory protein'	'Regulation'	'Regulation - Others'	'Others'
4374	'hypothetical protein'	'Cell envelope'	'Periplasmic/exported/lipoproteins'	' Gram +ve membrane'
4620	'sporulation-like protein'	'Cell prcesses'	'Differentiation/sporulation'	'Differentiation/sporulation'
4725	'translation initiation factor IF-1'	'Macromolecule metabolism'	'Macromolecule synthesis, modification'	'Proteins - translation and modification'
4790	'hypothetical protein'	'Cell envelope'	'Periplasmic/exported/lipoproteins'	' Gram +ve membrane'
5075	'oxidoreductase'	'Metabolism of small molecules'	'Secondary metabolism'	'PKS'
5238	'TetR family transcriptional regulator'	'Regulation'	' Defined families'	'TetR'
5278	'magnesium chelatase'	'Not classified'	'Notclassified'	'Notclassified (included putative assignments)'
5295	'hypothetical protein'	'Unknown function'	'Unknown function'	'Unknown function'
5853	'hypothetical protein'	'Unknown function'	'Unknown function'	'Unknown function'
6367	'ABC transporter ATP-binding protein'	'Cell prcesses'	'Transport/binding proteins'	'Transport/binding proteins'
6994	'hypothetical protein'	'Unknown function'	'Unknown function'	'Unknown function'
7017	'hypothetical protein'	'Cell envelope'	'Periplasmic/exported/lipoproteins'	' Gram +ve membrane'
7106	'hypothetical protein'	'Unknown function'	'Unknown function'	'Unknown function'
7343	'porphobilinogen deaminase'	'Metabolism of small molecules'	'Biosynthesis of cofactors,carriers'	'Heme, porphyrin'
7780	'transcriptional regulator'	'Regulation'	' Defined families'	'AraC'
304	'hypothetical protein'	'Unknown function'	'Unknown function'	'Unknown function'
1067	'integral membrane transport protein'	'Cell prcesses'	'Transport/binding proteins'	'Transport/binding proteins'
1180	'DNA polymerase III subunit beta'	'Macromolecule metabolism'	'Macromolecule synthesis, modification'	'DNA- replication, repair,restr./modification'
1422	'hypothetical protein'	'Cell envelope'	'Periplasmic/exported/lipoproteins'	' Gram +ve membrane'
1516	'preprotein translocase subunit SecD'	'Cell prcesses'	'Transport/binding proteins'	'Transport/binding proteins'
1594	'phenylalanyl-tRNA synthetase subunit beta'	'Macromolecule metabolism'	'Macromolecule synthesis, modification'	'Amino acyl tRNA syn; tRNA modification'
1662	'hypothetical protein'	'Unknown function'	'Unknown function'	'Unknown function'
1682	'zinc-binding alcohol dehydrogenase'	'Metabolism of small molecules'	'Degradation of small molecules'	'Carbon compounds'
2562	'GTP-binding protein LepA'	'Macromolecule metabolism'	'Macromolecule synthesis, modification'	'Proteins - translation and modification'
3001	'hypothetical protein'	'Unknown function'	'Unknown function'	'Unknown function'
3057	'dipeptidase'	'Macromolecule metabolism'	'Macromolecule degradation'	'Degradation of proteins, peptides, glycoproteins'
3201	'TetR family transcriptional regulator'	'Regulation'	' Defined families'	'TetR'
3459	'hypothetical protein'	'Unknown function'	'Unknown function'	'Unknown function'
3737	'lipoprotein'	'Cell envelope'	'Periplasmic/exported/lipoproteins'	'Gram +ve exported/lipoprotein'
3782	'regulatory protein'	'Regulation'	'Regulation - Others'	'Others'
4120	'hypothetical protein'	'Unknown function'	'Unknown function'	'Unknown function'
4769	'RNA polymerase sigma factor SigD'	'Regulation'	'RNApolymerase core enzyme binding'	'sigma factor'
5068	'TetR family transcriptional regulator'	'Regulation'	' Defined families'	'TetR'
5287	'MarR family transcriptional regulator'	'Regulation'	' Defined families'	'MarR'
5593	'16S rRNA-processing protein RimM'	'Cell envelope'	'Ribosome constituents'	'Ribosomes - maturation and modification'
5708	'ribosome-binding factor A'	'Macromolecule metabolism'	'Macromolecule synthesis, modification'	'Proteins - translation and modification'
6174	'hypothetical protein'	'Unknown function'	'Unknown function'	'Unknown function'
6193	'transcriptional regulator'	'Regulation'	' Defined families'	'LuxR (GerR)'
6790	'long chain fatty acid CoA ligase'	'Metabolism of small molecules'	'Degradation of small molecules'	'Fatty acids'
7038	'hypothetical protein'	'Cell envelope'	'Periplasmic/exported/lipoproteins'	' Gram +ve membrane'
664	'hypothetical protein'	'Unknown function'	'Unknown function'	'Unknown function'
1110	'lyase'	'Cell envelope'	'Periplasmic/exported/lipoproteins'	'Gram +ve exported/lipoprotein'
1132	'oxidoreductase'	'Not classified'	'Notclassified'	'Notclassified (included putative assignments)'
1517	'hypothetical protein'	'Cell envelope'	'Periplasmic/exported/lipoproteins'	'Gram +ve exported/lipoprotein'
2184	'transcriptional regulator'	'Regulation'	'Regulation - Others'	'Others'
2374	'transcriptional regulator'	'Regulation'	' Defined families'	'TetR'
2462	'sugar kinase'	'Macromolecule metabolism'	'Macromolecule degradation'	'Degradation of polysaccharides'
2654	'hypothetical protein'	'Unknown function'	'Unknown function'	'Unknown function'
3304	'arginyl-tRNA synthetase'	'Macromolecule metabolism'	'Macromolecule synthesis, modification'	'Amino acyl tRNA syn; tRNA modification'
4186	'hypothetical protein'	'Unknown function'	'Unknown function'	'Unknown function'
4868	'lipoprotein'	'Cell envelope'	'Periplasmic/exported/lipoproteins'	'Gram +ve exported/lipoprotein'
5065	'transcriptional regulator'	'Regulation'	' Defined families'	'LuxR (GerR)'
5102	'mutT-like protein'	'Unknown function'	'Unknown function'	'Unknown function'
5145	'hypothetical protein'	'Unknown function'	'Unknown function'	'Unknown function'
5557a	'hypothetical protein'	'Unknown function'	'Unknown function'	'Unknown function'
5760	'DNA glycosylase'	'Macromolecule metabolism'	'Macromolecule synthesis, modification'	'DNA- replication, repair,restr./modification'
5838	'protease'	'Macromolecule metabolism'	'Macromolecule degradation'	'Degradation of proteins, peptides, glycoproteins'
6616	'hypothetical protein'	'Cell envelope'	'Periplasmic/exported/lipoproteins'	'Gram +ve exported/lipoprotein'
6750	'isopentenyl-diphosphate delta-isomerase'	'Metabolism of small molecules'	'Secondary metabolism'	'Secondary metabolism'
7703	'integral membrane transport protein'	'Cell prcesses'	'Transport/binding proteins'	'Transport/binding proteins'
