# Supplementary material for: Global Features of Gene Expression on the Proteome and Transcriptome Levels in S. coelicolor during Germination
Source: PLoS One. 2013 Sep 9;8(9):e72842. doi: 10.1371/journal.pone.0072842 (PMC3767685; doi:10.1371/journal.pone.0072842)
Supplement: Table S4 — Genes that have an expression profile that is correlated with PC3. (XLSX) [file pone.0072842.s006.xlsx]

## Sheet: Sheet1
Supplementary table 4.
Genes with expression profile correlated with PC3
SCO	protein name	Sanger database x00	Sanger database xx0	Sanger database xxx
2939	'hypothetical protein'	'Unknown function'	'Unknown function'	'Unknown function'
5475	'hypothetical protein'	'Unknown function'	'Unknown function'	'Unknown function'
423	'membrane transport protein'	'Cell prcesses'	'Transport/binding proteins'	'Transport/binding proteins'
5413	MarR-transcriptional regulator'	'Regulation'	' Defined families'	'MarR'
5366	ATP synthase I'	Metabolism of small molecules'	Energy metabolism, carbon'	ATP-proton motive force'
6217	'hypothetical protein'	'Unknown function'	'Unknown function'	'Unknown function'
1115	'hypothetical protein'	'Unknown function'	'Unknown function'	'Unknown function'
4272	'mutT-like protein'	'Macromolecule metabolism'	'Macromolecule synthesis, modification'	'DNA- replication, repair,restr./modification'
7656	'hypothetical protein'	'Unknown function'	'Unknown function'	'Unknown function'
2800	two component system histidine kinase'	'Regulation'	'Two component system'	'Sensor kinase'
73	'hypothetical protein'	'Unknown function'	'Unknown function'	'Unknown function'
2897	'penicillin-binding protein'	'Cell envelope'	'Periplasmic/exported/lipoproteins'	'Gram +ve peptidoglycan, teichoic acid'
2999	'hypothetical protein'	'Unknown function'	'Unknown function'	'Unknown function'
3383	'pantoate--beta-alanine ligase'	'Metabolism of small molecules'	'Biosynthesis of cofactors,carriers'	'Pantothenate'
3760	'hypothetical protein'	'Cell envelope'	'Periplasmic/exported/lipoproteins'	'Gram +ve exported/lipoprotein'
4604	'NADH dehydrogenase subunit NuoJ2'	'Metabolism of small molecules'	'Energy metabolism, carbon'	'Electron transport'
6670	'glucosidase'	'Metabolism of small molecules'	'Degradation of small molecules'	'Carbon compounds'
5703	'hypothetical protein'	'Unknown function'	'Unknown function'	'Unknown function'
1340	'hypothetical protein'	'Unknown function'	'Unknown function'	'Unknown function'
5744	'dihydrodipicolinate synthase'	'Metabolism of small molecules'	'Amino acid biosynthesis'	'Lysine'
1243	'8-amino-7-oxononanoate synthase'	'Metabolism of small molecules'	'Biosynthesis of cofactors,carriers'	'Biotin'
5385	'3-hydroxybutyryl-CoA dehydrogenase'	'Metabolism of small molecules'	'Fatty acid biosynthesis'	'Fatty acid and phosphatidic acid biosynth'
1507	'hypothetical protein'	'Cell envelope'	'Periplasmic/exported/lipoproteins'	' Gram +ve membrane'
2892	'hypothetical protein'	'Cell envelope'	'Periplasmic/exported/lipoproteins'	'Gram +ve exported/lipoprotein'
4507	'Ser/Thr protein kinase'	'Regulation'	'Protein kinases'	'Serine/threonine'
5140	'hypothetical protein'	'Unknown function'	'Unknown function'	'Unknown function'
5963	'hypothetical protein'	'Cell envelope'	'Periplasmic/exported/lipoproteins'	' Gram +ve membrane'
2548	'Hit-family protein'	'Metabolism of small molecules'	'Central intermediary metabolism'	'Nucleotide interconversions'
2963	'hypothetical protein'	'Cell envelope'	'Periplasmic/exported/lipoproteins'	' Gram +ve membrane'
3397	'integral membrane lysyl-tRNA synthetase'	'Macromolecule metabolism'	'Macromolecule synthesis, modification'	'RNA synthesis, modification, DNA transcription'
1842	'hypothetical protein'	'Unknown function'	'Unknown function'	'Unknown function'
4504	'methyltransferase'	'Metabolism of small molecules'	'Biosynthesis of cofactors,carriers'	'Biotin'
1964	'export associated protein'	'Cell prcesses'	'Transport/binding proteins'	'Transport/binding proteins'
2028	'hypothetical protein'	'Cell envelope'	'Periplasmic/exported/lipoproteins'	' Gram +ve membrane'
4613	'hypothetical protein'	'Cell envelope'	'Periplasmic/exported/lipoproteins'	' Gram +ve membrane'
5809	'hydrolase'	'Not classified'	'Notclassified'	'Notclassified (included putative assignments)'
2119	'6-phosphofructokinase'	'Metabolism of small molecules'	'Energy metabolism, carbon'	'Glycolysis'
3666	'regulatory protein'	'Regulation'	' Defined families'	'LuxR (GerR)'
5387	'hypothetical protein'	'Unknown function'	'Unknown function'	'Unknown function'
6001	'hypothetical protein'	'Unknown function'	'Unknown function'	'Unknown function'
3940	'transmembrane protein'	'Cell envelope'	'Periplasmic/exported/lipoproteins'	' Gram +ve membrane'
5664	'hypothetical protein'	'Cell envelope'	'Periplasmic/exported/lipoproteins'	' Gram +ve membrane'
1112	'oxidoreductase'	'Cell prcesses'	'Adaptation'	'Adaptations, atypical conditions'
2102	'hypothetical protein'	'Cell envelope'	'Periplasmic/exported/lipoproteins'	' Gram +ve membrane'
3176	'hypothetical protein'	'Cell envelope'	'Periplasmic/exported/lipoproteins'	' Gram +ve membrane'
3408	'hypothetical protein'	'Unknown function'	'Unknown function'	'Unknown function'
5522	'3-isopropylmalate dehydrogenase'	'Metabolism of small molecules'	'Amino acid biosynthesis'	'Leucine'
527	'cold shock protein'	'Cell prcesses'	'Adaptation'	'Adaptations, atypical conditions'
651	'gas vesicle synthesis protein'	'Cell prcesses'	'Adaptation'	'Adaptations, atypical conditions'
902	'hypothetical protein'	'Unknown function'	'Unknown function'	'Unknown function'
2630	'biotin synthase'	'Metabolism of small molecules'	'Biosynthesis of cofactors,carriers'	'Biotin'
2624	'hypothetical protein'	'Cell envelope'	'Periplasmic/exported/lipoproteins'	' Gram +ve membrane'
2668	'hypothetical protein'	'Unknown function'	'Unknown function'	'Unknown function'
3177	'hypothetical protein'	'Cell envelope'	'Periplasmic/exported/lipoproteins'	' Gram +ve membrane'
3673	'iron-sulfur-binding reductase'	'Not classified'	'Notclassified'	'Notclassified (included putative assignments)'
5149	'protease'	'Macromolecule metabolism'	'Macromolecule degradation'	'Degradation of proteins, peptides, glycoproteins'
641	'tellurium resistance protein'	'Cell prcesses'	'Protection responses'	'Detoxification'
2121	'two-component system sensor kinase'	'Regulation'	'Two component system'	'Sensor kinase'
6652	'hypothetical protein'	'Unknown function'	'Unknown function'	'Unknown function'
804	'hypothetical protein'	'Unknown function'	'Unknown function'	'Unknown function'
4361	'hypothetical protein'	'Cell envelope'	'Periplasmic/exported/lipoproteins'	' Gram +ve membrane'
5460	'AbaA-like regulatory protein'	'Regulation'	'Regulation - Others'	'Others'
5549	'hydrolase'	'Not classified'	'Notclassified'	'Notclassified (included putative assignments)'
7519	'sugar acetyltransferase'	'Metabolism of small molecules'	'Degradation of small molecules'	'Carbon compounds'
3485	'LacI family transcriptional regulator'	'Regulation'	' Defined families'	'LacI'
6841	'hypothetical protein'	'Unknown function'	'Unknown function'	'Unknown function'
3843	'hypothetical protein'	'Unknown function'	'Unknown function'	'Unknown function'
4880	'transferase'	'Not classified'	'Notclassified'	'Notclassified (included putative assignments)'
5420	'cholesterol esterase'	'Metabolism of small molecules'	'Degradation of small molecules'	'Fatty acids'
5698	'hypothetical protein'	'Unknown function'	'Unknown function'	'Unknown function'
7345	'ATP-dependent DNA ligase'	'Macromolecule metabolism'	'Macromolecule synthesis, modification'	'DNA- replication, repair,restr./modification'
3102	'protein kinase'	'Regulation'	'Protein kinases'	'Serine/threonine'
3872	'hypothetical protein'	'Cell envelope'	'Periplasmic/exported/lipoproteins'	' Gram +ve membrane'
5053	'hypothetical protein'	'Cell envelope'	'Periplasmic/exported/lipoproteins'	'Gram +ve exported/lipoprotein'
293	'beta-xylosidase'	'Metabolism of small molecules'	'Degradation of small molecules'	'Carbon compounds'
1022	'hypothetical protein'	'Unknown function'	'Unknown function'	'Unknown function'
1246	'dithiobiotin synthetase'	'Metabolism of small molecules'	'Biosynthesis of cofactors,carriers'	'Biotin'
2318	'glycosyl transferase'	'Not classified'	'Notclassified'	'Notclassified (included putative assignments)'
3191	'hypothetical protein'	'Unknown function'	'Unknown function'	'Unknown function'
3652	'hypothetical protein'	'Cell envelope'	'Periplasmic/exported/lipoproteins'	' Gram +ve membrane'
4377	'serine-threonine protein kinase'	'Regulation'	'Protein kinases'	'Serine/threonine'
5548	'hypothetical protein'	'Unknown function'	'Unknown function'	'Unknown function'
696	'hypothetical protein'	'Cell envelope'	'Periplasmic/exported/lipoproteins'	' Gram +ve membrane'
4007	'hypothetical protein'	'Cell envelope'	'Periplasmic/exported/lipoproteins'	' Gram +ve membrane'
4859	'OHCU decarboxylase'	'Unknown function'	'Unknown function'	'Unknown function'
7518	'TetR family transcriptional regulator'	'Regulation'	' Defined families'	'TetR'
3841	'hypothetical protein'	'Unknown function'	'Unknown function'	'Unknown function'
4264	'aminoglycoside phosphotransferase'	'Cell prcesses'	'Protection responses'	'Detoxification'
2241	'glutamine synthetase'	'Metabolism of small molecules'	'Amino acid biosynthesis'	'Glutamine'
5597	'signal peptidase I'	'Macromolecule metabolism'	'Macromolecule synthesis, modification'	'Proteins - translation and modification'
1019	'hypothetical protein'	'Cell envelope'	'Periplasmic/exported/lipoproteins'	' Gram +ve membrane'
1915	'hypothetical protein'	'Unknown function'	'Unknown function'	'Unknown function'
3015	'hypothetical protein'	'Cell envelope'	'Periplasmic/exported/lipoproteins'	' Gram +ve membrane'
3768	'translocase'	'Not classified'	'Notclassified'	'Notclassified (included putative assignments)'
4051	'hypothetical protein'	'Unknown function'	'Unknown function'	'Unknown function'
5386	'anti-sigma factor antagonist'	'Regulation'	'RNApolymerase core enzyme binding'	'anti sigma factor antagonisst'
6531	'ATP/GTP binding protein'	'Not classified'	'Notclassified'	'Notclassified (included putative assignments)'
7396	'hypothetical protein'	'Cell envelope'	'Periplasmic/exported/lipoproteins'	'Gram +ve exported/lipoprotein'
1021	'hypothetical protein'	'Unknown function'	'Unknown function'	'Unknown function'
5653	'hypothetical protein'	'Cell envelope'	'Periplasmic/exported/lipoproteins'	' Gram +ve membrane'
5717	'hypothetical protein'	'Unknown function'	'Unknown function'	'Unknown function'
5855	'DNA-binding protein'	'Not classified'	'Notclassified'	'Notclassified (included putative assignments)'
7764	'hypothetical protein'	'Unknown function'	'Unknown function'	'Unknown function'
1478	'DNA-directed RNA polymerase subunit omega'	'Macromolecule metabolism'	'Macromolecule synthesis, modification'	'RNA synthesis, modification, DNA transcription'
1651	'hypothetical protein'	'Unknown function'	'Unknown function'	'Unknown function'
2140	'transcriptional regulator'	'Regulation'	' Defined families'	'AsnC'
2846	'transcriptional regulator'	'Regulation'	' Defined families'	' ROK'
5372	'F0F1 ATP synthase subunit gamma'	'Metabolism of small molecules'	'Energy metabolism, carbon'	'ATP-proton motive force'
5396	'cellulose-binding protein'	'Cell prcesses'	'Transport/binding proteins'	'Transport/binding proteins'
5512	'acetolactate synthase 1 catalytic subunit'	'Metabolism of small molecules'	'Degradation of small molecules'	'Carbon compounds'
6294	'GntR family transcriptional regulator'	'Regulation'	' Defined families'	'GntR'
6367	'ABC transporter ATP-binding protein'	'Cell prcesses'	'Transport/binding proteins'	'Transport/binding proteins'
813	'short chain dehydrogenase'	'Not classified'	'Notclassified'	'Notclassified (included putative assignments)'
1355	'serine protease'	'Macromolecule metabolism'	'Macromolecule degradation'	'Degradation of proteins, peptides, glycoproteins'
3395	'hypothetical protein'	'Cell envelope'	'Periplasmic/exported/lipoproteins'	'Gram +ve exported/lipoprotein'
3659	'hypothetical protein'	'Unknown function'	'Unknown function'	'Unknown function'
3844	'hypothetical protein'	'Cell envelope'	'Periplasmic/exported/lipoproteins'	'Gram +ve exported/lipoprotein'
3920	'cystathionine gamma-lyase'	'Metabolism of small molecules'	'Amino acid biosynthesis'	'Methionine'
4478	'transferase'	'Not classified'	'Notclassified'	'Notclassified (included putative assignments)'
4724	'methionine aminopeptidase'	'Macromolecule metabolism'	'Macromolecule synthesis, modification'	'Proteins - translation and modification'
5317	'polyketide beta-ketoacyl synthase beta'	'Metabolism of small molecules'	'Secondary metabolism'	'PKS'
5508	'oxidoreductase'	'Not classified'	'Notclassified'	'Notclassified (included putative assignments)'
736	'hypothetical protein'	'Cell envelope'	'Periplasmic/exported/lipoproteins'	'Gram +ve exported/lipoprotein'
2491	'oxidoreductase'	'Not classified'	'Notclassified'	'Notclassified (included putative assignments)'
2626	'DNA repair hydrolase (fragment)'	'Macromolecule metabolism'	'Macromolecule synthesis, modification'	'DNA- replication, repair,restr./modification'
2935	'transcriptional regulator'	'Regulation'	'Regulation - Others'	'Others'
4281	'hypothetical protein'	'Unknown function'	'Unknown function'	'Unknown function'
5030	'hypothetical protein'	'Cell envelope'	'Periplasmic/exported/lipoproteins'	' Gram +ve membrane'
5371	'F0F1 ATP synthase subunit alpha'	'Metabolism of small molecules'	'Energy metabolism, carbon'	'ATP-proton motive force'
5749	'two-component regulator'	'Regulation'	'Two component system'	'Response regulator'
6133	'hypothetical protein'	'Unknown function'	'Unknown function'	'Unknown function'
6161	'hypothetical protein'	'Unknown function'	'Unknown function'	'Unknown function'
6218	'phosphatase'	'Not classified'	'Notclassified'	'Notclassified (included putative assignments)'
1767	'DNA hydrolase'	'Not classified'	'Notclassified'	'Notclassified (included putative assignments)'
2096	'hypothetical protein'	'Cell envelope'	'Periplasmic/exported/lipoproteins'	' Gram +ve membrane'
2923	'hypothetical protein'	'Cell envelope'	'Periplasmic/exported/lipoproteins'	' Gram +ve membrane'
3542	'integral membrane protein with kinase activity'	'Metabolism of small molecules'	'Central intermediary metabolism'	'Nucleotide interconversions'
4397	'ABC transporter ATP-binding protein'	'Cell prcesses'	'Transport/binding proteins'	'Transport/binding proteins'
6219	'Ser/Thr protein kinase'	'Regulation'	'Protein kinases'	'Serine/threonine'
1494	'3-dehydroquinate synthase'	'Metabolism of small molecules'	'Amino acid biosynthesis'	'Chorismate'
2067	'hypothetical protein'	'Cell envelope'	'Periplasmic/exported/lipoproteins'	' Gram +ve membrane'
2314	'hypothetical protein'	'Cell envelope'	'Periplasmic/exported/lipoproteins'	' Gram +ve membrane'
2413	'hypothetical protein'	'Cell envelope'	'Periplasmic/exported/lipoproteins'	' Gram +ve membrane'
4314	'hypothetical protein'	'Unknown function'	'Unknown function'	'Unknown function'
4673	'DeoR family transcriptional regulator'	'Regulation'	' Defined families'	'DeoR'
5220	'hypothetical protein'	'Unknown function'	'Unknown function'	'Unknown function'
5377	'chitinase two-component response regulator'	'Regulation'	'Two component system'	'Response regulator'
991	'hypothetical protein'	'Unknown function'	'Unknown function'	'Unknown function'
1310	'cation efflux system protein'	'Cell prcesses'	'Transport/binding proteins'	'Cations'
2695	'hypothetical protein'	'Unknown function'	'Unknown function'	'Unknown function'
3821	'Ser/Thr protein kinase'	'Regulation'	'Protein kinases'	'Serine/threonine'
4349	'hypothetical protein'	'Unknown function'	'Unknown function'	'Unknown function'
6729	'hypothetical protein'	'Unknown function'	'Unknown function'	'Unknown function'
6997	'hypothetical protein'	'Unknown function'	'Unknown function'	'Unknown function'
7404	'hypothetical protein'	'Unknown function'	'Unknown function'	'Unknown function'
609	'hypothetical protein'	'Cell envelope'	'Periplasmic/exported/lipoproteins'	' Gram +ve membrane'
668	'flavoprotein'	'Not classified'	'Notclassified'	'Notclassified (included putative assignments)'
1762	'chorismate mutase'	'Metabolism of small molecules'	'Amino acid biosynthesis'	'Chorismate'
3619	'hypothetical protein'	'Unknown function'	'Unknown function'	'Unknown function'
3838	'hypothetical protein'	'Cell envelope'	'Periplasmic/exported/lipoproteins'	' Gram +ve membrane'
4234	'2-C-methyl-D-erythritol 2,4-cyclodiphosphate synthase'	'Metabolism of small molecules'	'Secondary metabolism'	'Secondary metabolism'
5370	'F0F1 ATP synthase subunit delta'	'Metabolism of small molecules'	'Energy metabolism, carbon'	'ATP-proton motive force'
5393	'ABC transporter ATP-binding protein'	'Cell prcesses'	'Transport/binding proteins'	'Transport/binding proteins'
5704	'transcription elongation factor NusA'	'Macromolecule metabolism'	'Macromolecule synthesis, modification'	'RNA synthesis, modification, DNA transcription'
5745	'hypothetical protein'	'Unknown function'	'Unknown function'	'Unknown function'
5858	'hypothetical protein'	'Cell envelope'	'Periplasmic/exported/lipoproteins'	' Gram +ve membrane'
829	'serine protease'	'Macromolecule metabolism'	'Macromolecule degradation'	'Degradation of proteins, peptides, glycoproteins'
1658	'glycerol operon regulatory protein'	'Regulation'	' Defined families'	'IclR'
1812	'integral membrane transporter'	'Cell prcesses'	'Transport/binding proteins'	'Transport/binding proteins'
2212	'hypothetical protein'	'Unknown function'	'Unknown function'	'Unknown function'
2893	'hypothetical protein'	'Unknown function'	'Unknown function'	'Unknown function'
4005	'RNA polymerase sigma factor'	'Regulation'	'RNApolymerase core enzyme binding'	'sigma factor'
4271	'NADP-dependent alcohol dehydrogenase'	'Not classified'	'Notclassified'	'Notclassified (included putative assignments)'
7359	'hydrolase'	'Not classified'	'Notclassified'	'Notclassified (included putative assignments)'
7364	'TetR family transcriptional regulator'	'Regulation'	' Defined families'	'TetR'
139	'hypothetical protein'	'Unknown function'	'Unknown function'	'Unknown function'
1290	'alkaline phosphatase'	'Cell envelope'	'Periplasmic/exported/lipoproteins'	'Gram +ve exported/lipoprotein'
1420	'hypothetical protein'	'Cell envelope'	'Periplasmic/exported/lipoproteins'	' Gram +ve membrane'
2480	'hypothetical protein'	'Cell envelope'	'Periplasmic/exported/lipoproteins'	'Gram +ve exported/lipoprotein'
3242	'puitative transferase'	'Metabolism of small molecules'	'Secondary metabolism'	'Secondary metabolism'
3913	'hypothetical protein'	'Unknown function'	'Unknown function'	'Unknown function'
4584	'hypothetical protein'	'Cell envelope'	'Periplasmic/exported/lipoproteins'	' Gram +ve membrane'
5179	'peptidase'	'Macromolecule metabolism'	'Macromolecule degradation'	'Degradation of proteins, peptides, glycoproteins'
5399	'acetyl-CoA acetyltransferase'	'Metabolism of small molecules'	'Degradation of small molecules'	'Fatty acids'
2665	'hypothetical protein'	'Unknown function'	'Unknown function'	'Unknown function'
3488	[]	'Extrachromosomal'	'Laterally acquirred elements'	'Transposon/insertion element-related functions'
4327	'hypothetical protein'	'Unknown function'	'Unknown function'	'Unknown function'
4739	'lipoprotein'	'Cell envelope'	'Periplasmic/exported/lipoproteins'	'Gram +ve exported/lipoprotein'
4910	'hypothetical protein'	'Unknown function'	'Unknown function'	'Unknown function'
5024	'oxidoreductase'	'Not classified'	'Notclassified'	'Notclassified (included putative assignments)'
5335	'hypothetical protein'	'Unknown function'	'Unknown function'	'Unknown function'
5514	'ketol-acid reductoisomerase'	'Metabolism of small molecules'	'Amino acid biosynthesis'	'Valine'
7658	'hypothetical protein'	'Unknown function'	'Unknown function'	'Unknown function'
3822	'hypothetical protein'	'Unknown function'	'Unknown function'	'Unknown function'
3892	'RNA polymerase sigma factor SigM'	'Regulation'	'RNApolymerase core enzyme binding'	'sigma factor'
4821	'hypothetical protein'	'Unknown function'	'Unknown function'	'Unknown function'
7119	'dehydrogenase'	'Not classified'	'Notclassified'	'Notclassified (included putative assignments)'
7295	'LuxR family transcriptional regulator'	'Regulation'	' Defined families'	'LuxR (GerR)'
320	'hypothetical protein'	'Unknown function'	'Unknown function'	'Unknown function'
2400	'hypothetical protein'	'Cell envelope'	'Periplasmic/exported/lipoproteins'	' Gram +ve membrane'
2917	'nicotinate phosphoribosyltransferase'	'Unknown function'	'Unknown function'	'Unknown function'
3597	'hypothetical protein'	'Unknown function'	'Unknown function'	'Unknown function'
4011	'hypothetical protein'	'Cell envelope'	'Periplasmic/exported/lipoproteins'	' Gram +ve membrane'
4115	'hypothetical protein'	'Cell envelope'	'Periplasmic/exported/lipoproteins'	'Gram +ve exported/lipoprotein'
5148	'hypothetical protein'	'Cell envelope'	'Periplasmic/exported/lipoproteins'	' Gram +ve membrane'
6111	'oligopeptide ABC transporter ATP-binding protein'	'Cell prcesses'	'Transport/binding proteins'	'Transport/binding proteins'
4426	'regulatory protein'	'Regulation'	'Regulation - Others'	'Others'
4692	'hypothetical protein'	'Unknown function'	'Unknown function'	'Unknown function'
1295	'transcription regulator AsnC'	'Regulation'	' Defined families'	'AsnC'
1986	'hypothetical protein'	'Unknown function'	'Unknown function'	'Unknown function'
3575	'hypothetical protein'	'Unknown function'	'Unknown function'	'Unknown function'
3710	'large integral membrane protein'	'Cell envelope'	'Periplasmic/exported/lipoproteins'	' Gram +ve membrane'
3834	'3-hydroxyacyl-CoA dehydrogenase'	'Not classified'	'Notclassified'	'Notclassified (included putative assignments)'
4471	'hypothetical protein'	'Cell envelope'	'Periplasmic/exported/lipoproteins'	'Gram +ve exported/lipoprotein'
4800	'isobutyryl-CoA mutase, small subunit'	'Metabolism of small molecules'	'Degradation of small molecules'	'Fatty acids'
4817	'Ser/Thr protein kinase'	'Regulation'	'Protein kinases'	'Serine/threonine'
5070	'hydroxylacyl-CoA dehydrogenase'	'Metabolism of small molecules'	'Secondary metabolism'	'PKS'
5982	'regulator'	'Regulation'	'Regulation - Others'	'Others'
6962	'glutamine synthetase'	'Metabolism of small molecules'	'Amino acid biosynthesis'	'Glutamine'
420	'homoserine dehydrogenase'	'Metabolism of small molecules'	'Amino acid biosynthesis'	'Methionine'
1525	'sugar transferase'	'Not classified'	'Notclassified'	'Notclassified (included putative assignments)'
1551	'protein kinase'	'Regulation'	'Protein kinases'	'Serine/threonine'
1959	'mycothiol-dependent maleylpyruvate isomerase'	'Unknown function'	'Unknown function'	'Unknown function'
2368	'hypothetical protein'	'Unknown function'	'Unknown function'	'Unknown function'
2395	'hypothetical protein'	'Cell envelope'	'Periplasmic/exported/lipoproteins'	' Gram +ve membrane'
2616	'hypothetical protein'	'Cell envelope'	'Periplasmic/exported/lipoproteins'	' Gram +ve membrane'
2974	'Ser/Thr protein kinase'	'Regulation'	'Protein kinases'	'Serine/threonine'
4052	'glucose 1-dehydrogenase'	'Metabolism of small molecules'	'Energy metabolism, carbon'	'Oxidative branch, pentose pathway'
4155	'two-component system sensor'	'Regulation'	'Two component system'	'Sensor kinase'
4222	'hypothetical protein'	'Unknown function'	'Unknown function'	'Unknown function'
5356	'homoserine kinase'	'Metabolism of small molecules'	'Amino acid biosynthesis'	'Threonine'
2081	'hypothetical protein'	'Unknown function'	'Unknown function'	'Unknown function'
2276	'hypothetical protein'	'Cell envelope'	'Periplasmic/exported/lipoproteins'	' Gram +ve membrane'
2725	'lipoprotein'	'Cell envelope'	'Periplasmic/exported/lipoproteins'	'Gram +ve exported/lipoprotein'
3127	'phosphoenolpyruvate carboxylase'	'Metabolism of small molecules'	'Energy metabolism, carbon'	'Fermentation'
4081	'hypothetical protein'	'Unknown function'	'Unknown function'	'Unknown function'
4110	'hypothetical protein'	'Cell envelope'	'Periplasmic/exported/lipoproteins'	' Gram +ve membrane'
6154	'hypothetical protein'	'Unknown function'	'Unknown function'	'Unknown function'
770	'hypothetical protein'	'Cell envelope'	'Periplasmic/exported/lipoproteins'	' Gram +ve membrane'
1296	'hypothetical protein'	'Unknown function'	'Unknown function'	'Unknown function'
1774	'regulatory protein'	'Regulation'	'Regulation - Others'	'Others'
2577	'hypothetical protein'	'Unknown function'	'Unknown function'	'Unknown function'
3391	'hypothetical protein'	'Unknown function'	'Unknown function'	'Unknown function'
4118	'TetR family transcriptional regulator'	'Regulation'	' Defined families'	'TetR'
4581	'hypothetical protein'	'Unknown function'	'Unknown function'	'Unknown function'
5231	'GntR family transcriptional regulator'	'Regulation'	' Defined families'	'GntR'
523	'transcriptional regulator'	'Regulation'	' Defined families'	'AsnC'
1554	'nicotinate-nucleotide-dimethylbenzimidazole phosphoribosyltransferase'	'Metabolism of small molecules'	'Biosynthesis of cofactors,carriers'	'Cobalamin'
1698	'hypothetical protein'	'Unknown function'	'Unknown function'	'Unknown function'
1811	'hypothetical protein'	'Cell envelope'	'Periplasmic/exported/lipoproteins'	' Gram +ve membrane'
1907	'hypothetical protein'	'Unknown function'	'Unknown function'	'Unknown function'
3095	'hypothetical protein'	'Cell envelope'	'Periplasmic/exported/lipoproteins'	' Gram +ve membrane'
4293	'threonine synthase'	'Metabolism of small molecules'	'Amino acid biosynthesis'	'Threonine'
5208	'monophosphatase'	'Not classified'	'Notclassified'	'Notclassified (included putative assignments)'
5402	'hypothetical protein'	'Cell envelope'	'Periplasmic/exported/lipoproteins'	' Gram +ve membrane'
6132	'hypothetical protein'	'Cell envelope'	'Periplasmic/exported/lipoproteins'	' Gram +ve membrane'
6696	'regulatory protein'	'Regulation'	'Regulation - Others'	'Others'
427	'hydrolase'	'Cell prcesses'	'Protection responses'	'Detoxification'
525	'hypothetical protein'	'Unknown function'	'Unknown function'	'Unknown function'
1542	'hypothetical protein'	'Unknown function'	'Unknown function'	'Unknown function'
1783	'hypothetical protein'	'Unknown function'	'Unknown function'	'Unknown function'
1798	'ABC transporter ATP-binding protein'	'Cell prcesses'	'Transport/binding proteins'	'Transport/binding proteins'
2001	'hypothetical protein'	'Cell envelope'	'Periplasmic/exported/lipoproteins'	'Gram +ve exported/lipoprotein'
2458	'hypothetical protein'	'Unknown function'	'Unknown function'	'Unknown function'
2989	'hypothetical protein'	'Cell envelope'	'Periplasmic/exported/lipoproteins'	' Gram +ve membrane'
3209	'transcriptional regulator'	'Regulation'	' Defined families'	'IclR'
3845	'protein phosphatase'	'Not classified'	'Notclassified'	'Notclassified (included putative assignments)'
4162	'hypothetical protein'	'Cell envelope'	'Periplasmic/exported/lipoproteins'	' Gram +ve membrane'
4191	'hydrolase'	'Not classified'	'Notclassified'	'Notclassified (included putative assignments)'
5959	'cobalt transport integral membrane protein'	'Cell prcesses'	'Transport/binding proteins'	'Cations'
602	'hypothetical protein'	'Unknown function'	'Unknown function'	'Unknown function'
803	'RNA polymerase sigma factor'	'Regulation'	'RNApolymerase core enzyme binding'	'sigma factor'
2357	'hypothetical protein'	'Unknown function'	'Unknown function'	'Unknown function'
3117	'hypothetical protein'	'Unknown function'	'Unknown function'	'Unknown function'
4049	'antibiotic binding protein'	'Cell prcesses'	'Protection responses'	'Detoxification'
4089	'valine dehydrogenase'	'Metabolism of small molecules'	'Amino acid biosynthesis'	'Glutamate'
4362	'two component system sensor kinase'	'Regulation'	'Two component system'	'Sensor kinase'
5211	'hypothetical protein'	'Unknown function'	'Unknown function'	'Unknown function'
5741	'hypothetical protein'	'Cell envelope'	'Periplasmic/exported/lipoproteins'	' Gram +ve membrane'
5928	'hypothetical protein'	'Unknown function'	'Unknown function'	'Unknown function'
6157	'transmembrane protein'	'Cell envelope'	'Periplasmic/exported/lipoproteins'	' Gram +ve membrane'
1101	'hypothetical protein'	'Cell envelope'	'Periplasmic/exported/lipoproteins'	' Gram +ve membrane'
1228	'acyltransferase'	'Macromolecule metabolism'	'Macromolecule synthesis, modification'	'Phospholipids'
1385	'hypothetical protein'	'Cell envelope'	'Periplasmic/exported/lipoproteins'	' Gram +ve membrane'
1826	'hypothetical protein'	'Cell envelope'	'Periplasmic/exported/lipoproteins'	' Gram +ve membrane'
2369	'thiol-specific antioxidant protein'	'Not classified'	'Notclassified'	'Notclassified (included putative assignments)'
3077	'cystathionine beta-synthase'	'Metabolism of small molecules'	'Amino acid biosynthesis'	'Cysteine'
3399	'hypothetical protein'	'Unknown function'	'Unknown function'	'Unknown function'
4084	'hypothetical protein'	'Unknown function'	'Unknown function'	'Unknown function'
4238	'guanyltransferase'	'Metabolism of small molecules'	'Central intermediary metabolism'	'Sugar-nucleotide biosynthesis, conversions'
4328	'lipoprotein'	'Cell envelope'	'Periplasmic/exported/lipoproteins'	'Gram +ve exported/lipoprotein'
4492	'octaprenyl carboxylase'	'Not classified'	'Notclassified'	'Notclassified (included putative assignments)'
5527	'hypothetical protein'	'Unknown function'	'Unknown function'	'Unknown function'
6058	'hypothetical protein'	'Not classified'	'Notclassified'	'Notclassified (included putative assignments)'
6140	'two-component system response regulator'	'Regulation'	'Two component system'	'Response regulator'
309	'amide hydrolase'	'Metabolism of small molecules'	'Secondary metabolism'	'Secondary metabolism'
740	'hydrolase'	'Not classified'	'Notclassified'	'Notclassified (included putative assignments)'
1408	'hypothetical protein'	'Cell envelope'	'Periplasmic/exported/lipoproteins'	' Gram +ve membrane'
1556	'acetyltransferase'	'Not classified'	'Notclassified'	'Notclassified (included putative assignments)'
1952	'hypothetical protein'	'Unknown function'	'Unknown function'	'Unknown function'
2008	'branched-chain amino acid ABC transporter substrate-binding protein'	'Cell prcesses'	'Transport/binding proteins'	'Amino acids and amines'
2691	'hypothetical protein'	'Unknown function'	'Unknown function'	'Unknown function'
2841	'hypothetical protein'	'Cell envelope'	'Periplasmic/exported/lipoproteins'	'Gram +ve exported/lipoprotein'
2991	'hypothetical protein'	'Unknown function'	'Unknown function'	'Unknown function'
3823	'quinone oxidoreductase'	'Metabolism of small molecules'	'Energy metabolism, carbon'	'Electron transport'
4012	'hypothetical protein'	'Cell envelope'	'Periplasmic/exported/lipoproteins'	' Gram +ve membrane'
5139	'succinyl-diaminopimelate desuccinylase'	'Metabolism of small molecules'	'Amino acid biosynthesis'	'Lysine'
6092	'hypothetical protein'	'Unknown function'	'Unknown function'	'Unknown function'
7154	'ketol-acid reductoisomerase'	'Metabolism of small molecules'	'Amino acid biosynthesis'	'Valine'
7520	'hypothetical protein'	'Cell envelope'	'Periplasmic/exported/lipoproteins'	' Gram +ve membrane'
367	'hypothetical protein'	'Cell envelope'	'Periplasmic/exported/lipoproteins'	' Gram +ve membrane'
1052	'regulatory protein'	'Regulation'	'Regulation - Others'	'Others'
1409	'hypothetical protein'	'Cell envelope'	'Periplasmic/exported/lipoproteins'	' Gram +ve membrane'
3055	'hypothetical protein'	'Unknown function'	'Unknown function'	'Unknown function'
3610	'peptide hydrolase'	'Macromolecule metabolism'	'Macromolecule degradation'	'Degradation of proteins, peptides, glycoproteins'
3724	'hypothetical protein'	'Unknown function'	'Unknown function'	'Unknown function'
3828	'molybdopterin-guanine dinucleotide biosynthesis protein'	'Metabolism of small molecules'	'Biosynthesis of cofactors,carriers'	'Molybdopterin'
3833	'transcriptional regulator'	'Regulation'	' Defined families'	'TetR'
4427	'hypothetical protein'	'Unknown function'	'Unknown function'	'Unknown function'
4481	'Ser/Thr protein kinase'	'Regulation'	'Protein kinases'	'Serine/threonine'
5131	'two-component system sensor kinase'	'Regulation'	'Two component system'	'Sensor kinase'
712	'transcriptional activator'	'Regulation'	' Defined families'	'LuxR (GerR)'
1723	'RNA polymerase sigma factor SigK'	'Regulation'	'RNApolymerase core enzyme binding'	'sigma factor'
1765	'hypothetical protein'	'Unknown function'	'Unknown function'	'Unknown function'
2876	'acetyltransferase'	'Not classified'	'Notclassified'	'Notclassified (included putative assignments)'
3398	'dihydropteroate synthase'	'Metabolism of small molecules'	'Biosynthesis of cofactors,carriers'	'Folic acid'
3741	'response regulator'	'Regulation'	'Two component system'	'Response regulator'
3873	'DNA gyrase subunit A'	'Macromolecule metabolism'	'Macromolecule synthesis, modification'	'DNA- replication, repair,restr./modification'
3962	'prephenate dehydratase'	'Metabolism of small molecules'	'Amino acid biosynthesis'	'Amino acid biosynthesis'
4106	'bifunctional enzyme deaminase/reductase'	'Not classified'	'Notclassified'	'Notclassified (included putative assignments)'
5076	'hypothetical protein'	'Metabolism of small molecules'	'Secondary metabolism'	'PKS'
1870	'hypothetical protein'	'Unknown function'	'Unknown function'	'Unknown function'
2607	'Sfr protein'	'Cell prcesses'	'Cell division'	'Cell division'
2794	'LacI family transcriptional regulator'	'Regulation'	' Defined families'	'LacI'
2902	'deoxyribonucleotide triphosphate pyrophosphatase'	'Unknown function'	'Unknown function'	'Unknown function'
2904	'ribonuclease PH'	'Macromolecule metabolism'	'Macromolecule degradation'	'Degradation of RNA'
3566	'hydrolase'	'Not classified'	'Notclassified'	'Notclassified (included putative assignments)'
3747	'hypothetical protein'	'Cell envelope'	'Periplasmic/exported/lipoproteins'	' Gram +ve membrane'
4313	'regulatory protein'	'Regulation'	' Defined families'	'TetR'
5061	'GTP-dependent nucleic acid-binding protein EngD'	'Not classified'	'Notclassified'	'Notclassified (included putative assignments)'
5138	'hypothetical protein'	'Cell envelope'	'Periplasmic/exported/lipoproteins'	' Gram +ve membrane'
6000	'hypothetical protein'	'Unknown function'	'Unknown function'	'Unknown function'
